# Supplementary material for: Pathogenomes and variations in Shiga toxin production among geographically distinct clones of Escherichia coli O113:H21
Source: Microb Genom. 2022 Apr 8;8(4):000796. doi: 10.1099/mgen.0.000796 (PMC9453080; doi:10.1099/mgen.0.000796)
Supplement: Supplementary material 2 [file mgen-8-0796-s002.xlsx]

## Sheet: Table S1-1 Strain metadata
Supplemental Table 1. Strain-associated metadata and accession numbers for cultures and genomes investigated in this study
Strain	Serotype	ST	Year of isolation	Origin	Source	Genome status	Sequencing technology	Coverage	Chromosome size [bp] (number of contigs)	Plasmid(s) size [bp] (total # of molecules)	GC content (%)	GenBank (assembly)	SRA [gDNA]	Reference/Submission
EH53	O113:H21	820	Unknown	Australia	HUS	Draft	Illumina MiSeq	41x	5,082,259 (86)		50.7	VEOH00000000	SRR11485266	This study
EH71	O113:H21	820	Unknown	Australia	HUS	Draft	Illumina MiSeq	89x	5,105,584 (136)		50.7	VEOG00000000	SRR11485265	This study
EH41	O113:H21	820	2002	Australia	HUS	Closed	Oxford Nanopore MinION, Illumina MiSeq	24x + 62x + 131x	5,040,503 (1)	169,291/165,548+ 6,744 (3)	50.8	CP045213/ CP045214 (AY258503)/CP045215	SRR11485261 (Illumina), SRR11485260 (MinION)	This study, Leyton et al, 2003, Newton et al, 2009
53	O113:H21	820	2004	US gound beef (Australia)	Beef trim	Draft	Illumina MiSeq	75x	5,089,139 (104)		50.7	VEOC00000000	SRR11485259	This study
98NK2	O113:H21	820	1999	Australia	HUS	Draft	Illumina MiSeq	83x	5,071,496 (75)		50.7	VEOI00000000	SRR11485267	This study
97027695	O113:H21	820	Unknown	Australia	Dysentery	Draft	Illumina MiSeq	120x	5,140,624 (113)		50.7	VEOF00000000	SRR11485264	This study
16	O113:H21	820	2006	US ground beef (Australia)	Ground beef	Draft	Illumina MiSeq	108x	5,030,838 (85)		50.7	VEOD00000000	SRR11485262	This study
99008358	O113:H21	820	Unknown	Australia	TTP	Draft	Illumina MiSeq	46x	5,019,325 (88)		50.7	VEOE00000000	SRR11485263	This study
6182-50	O113:H21	223	1950	Mexico	Feces (infant)	Draft	Illumina HiSeq 2000	51x	4,762,996 (81)		50.7		SRR1840562	UCD-100K
2014C-4135	O113:H21	223	2014	US	Stool, human	Closed	PacBio	111x	4,949,048 (1)	133,438 (1)	50.8	CP027310.1 / CP027311.1		Patel et al, 2018
TW02918	O113:H21	223	1980's	Bangkok, Thailand	Diarrhea	Draft	Illumina MiSeq	111x	4,951,158 (123)		50.6	VEOA00000000	SRR11485279	This study
MDP9-27	O113:H21	223	2009	US	Spinach	Draft	Illumina MiSeq	45x	5,040,596 (80)		50.7	VENZ00000000	SRR11485278	This study
RM10940	O113:H21	223	2010	California, US	Cattle feces	Draft	Illumina MiSeq	25x	4,960,233 (130)		50.6	NWVM00000000		Quiñones et al, 2017
RM7807	O113:H21	223v3	2008	California, US	Pig feces	Draft	Illumina MiSeq	50x	50,363,19 (201)		50.7	NWVQ00000000		Quiñones et al, 2017
RM7788	O113:H21	223v3	2008	California, US	Water	Draft	Illumina MiSeq	50x	5,027,014 (178)		50,7	NWVS00000000		Quiñones et al, 2017
RM7806	O113:H21	223v3	2008	California, US	Pig feces	Draft	Roche 454	50x	5,138,700 (18)		50.7	NWVR00000000		Quiñones et al, 2017
RM10466	O113:H21	223	2009	California, US	Cattle feces	Closed	PacBio, Illumina MiSeq	217x	5,044,460 (1)	160,675 + 67,750 (2)	50.8	CP028381.1 / CP028382.1 / CP028383.1		Parker et al, 2018
34	O113:H21	223	2007	US	Ground beef	Draft	Illumina MiSeq	111x	5,056,895 (70)		50.6	VENT00000000	SRR11485277	This study
07-4224	O113:H21	223	Unknown	US	unknown	Draft	Illumina HiSeq 2000, PacBio	97x	5,075,262 (73)		50.7	JHOB01000000		Trees et al, 2014
24	O113:H21	223	2006	US	Ground beef	Draft	Illumina MiSeq	106x	5,002,516 (103)		50.7	VENU00000000	SRR11485271	This study
CL-3	O113:H21	223	1980	Canada	HUS	Draft	Illumina HiSeq 2000	100x	5,048,206 (258)		50.7	AGTH01000000		Lewis et al, 2014 (direct submission), Shen et al, 2004
TW01391	O113:H21	223	1980	Canada	HUS	Draft	Illumina MiSeq	103x	5,045,829 (88)		50.7	VEOB00000000	SRR11485280	This study
38	O113:H21	223	2007	US	Ground beef	Draft	Illumina MiSeq	86x	5,008,770 (79)		50.7	VENS00000000	SRR11485269	This study
MDP12-47	O113:H21	223v3	2012	US	Spinach	Draft	Illumina MiSeq	75x	5,071,060 (87)		50.7	VENW00000000	SRR11485273	This study
MDP10-35	O113:H21	223	2010	US	Spinach	Draft	Illumina MiSeq	90x	5,064,093 (84)		50.7	VENY00000000	SRR11485276	This study
RM9245	O113:H21	223	2009	California, US	Cattle feces	Draft	Illumina MiSeq	50x	5,284,696 (309)		50.5	NWVO00000000		Quiñones et al, 2017
RM9246	O113:H21	223	2009	California, US	Cattle feces	Draft	Illumina MiSeq	50x	5,283,887 (293)		50.5	NWVN00000000		Quiñones et al, 2017
RM9244	O113:H21	223	2009	California, US	Cattle feces	Draft	Illumina MiSeq	50x	5,280,719 (278)		50.5	NWVP00000000		Quiñones et al, 2017
00-3076	O113:H21	223	2000	US	Urine, human	Closed	PacBio	186x	4,997,979 (1)	160,576 (1)	50.8	CP027584.1 / CP027585.1		Patel et al, 2018
MDP12-35	O113:H21	223	2012	US	Spinach	Draft	Illumina MiSeq	140x	5,086,122 (116)		50.7	VENX00000000	SRR11485275	This study
10	O113:H21	234	2006	US	Ground beef	Draft	Illumina MiSeq	44x	5,060,722 (75)		50.6	VENV00000000	SRR11485272	This study
TS18/08	O113:H21	223	2008	Stuttgart, Germany	Minced meat (mixed)	Draft	Illumina MiSeq	90x	5,093,746 (219)		50.7	MPTX01000000		Hauser et al, 2016 (direct submission)
55	O113:H21	223v3	2004	Uruguay	Beef trim	Draft	Illumina MiSeq	65x	4,951,777 (79)		50.7	VENR00000000	SRR11485274	This study
4	O113:H21	223	2005	US	Ground beef	Closed	Oxford Nanopore MinION, Illumina MiSeq	35x + 111x + 162x + 967x	4,907,913 (1)	163,406 + 65,782 + 9,058 (3)	50.8	CP045209 / CP045210 / CP045211 / CP045212	SRR11485270 (Illumina), SRR11485268 (MinION)	This study
2013C-3181	O113:H21	846	2013	US	Stool, human	Closed	PacBio	110x	5,167,951 (1)		50.8	CP027312.1		Patel et al, 2018
A total of 35 O113:H21 strains, 20 isolates sequenced in this study along with 15 genomes downloaded from NCBI GenBank and the Sequence Read Archive (SRA), were analyzed in this study.

## Sheet: Table S1-2 Stx-status
Supplemental Table 1. Strain-associated metadata and accession numbers for cultures and genomes investigated in this study
Strain	ST	stx1 PCR	stx1 in silico	Reference/Submission	stx2 in silico	stx2 PCR	Final stx content/assesment
EH53	820	-	-	This study	stx2a (c38)	stx2a	stx2a
EH71	820	-	-	This study	stx2a (c20) + stx2d (c41)	stx2a + stx2d	stx2a + stx2d
EH41	820	-	-	This study, Leyton et al, 2003, Newton et al, 2009	stx2a (chr) + stx2d (chr)	stx2a + stx2d	stx2a + stx2d
53	820	-	-	This study	stx2a or d incomplete (c77) + stx2a incomplete (c84)	stx2a + stx2d	stx2a + stx2d
98NK2	820	-	-	This study	stx2a (c19)	stx2a	stx2a
97027695	820	-	-	This study	stx2a incomplete (c37) + stx2a, c or d incomplete (c112)	stx2a + stx2d	stx2a + stx2d
16	820	-	-	This study	stx2a (c21)	stx2a	stx2a
99008358	820	-	-	This study	stx2a (c47)	stx2a	stx2a
6182-50	223	not applicable	-	UCD-100K	not dettected	NA	-
2014C-4135	223	not applicable	-	Patel et al, 2018	stx2d (chr)	NA	stx2d
TW02918	223	stx1a	+	This study	stx2d (c48)	stx2c	stx1a + stx2c
MDP9-27	223	-	-	This study	stx2a (c6)	stx2a	stx2a
RM10940	223	not applicable	-	Quiñones et al, 2017	stx2a (Shiga toxin contig)	NA	stx2a
RM7807	223v3	not applicable	-	Quiñones et al, 2017	stx2a (potC contig) + stx2a (serT contig)	NA	stx2a + stx2a
RM7788	223v3	not applicable	-	Quiñones et al, 2017	stx2a (potC contig) + stx2a (serT contig)	NA	stx2a + stx2a
RM7806	223v3	not applicable	-	Quiñones et al, 2017	stx2a (c1) + stx2a (c1)	NA	stx2a + stx2a
RM10466	223	not applicable	-	Parker et al, 2018	stx2a (chr) + stx2a (chr) + stx2d (chr)	NA	stx2a + stx2a + stx2d
34	223	-	-	This study	stx2d (c32)	stx2d	stx2d
07-4224	223	not applicable	-	Trees et al, 2014	stx2a or d (c46) incomplete	NA	in silico stx2a or d
24	223	-	-	This study	stx2a incomplete (c73) + stx2a, c or d incomplete (c93)	stx2a + stx2d	stx2a + stx2d
CL-3	223	not applicable	-	Lewis et al, 2014 (direct submission), Shen et al, 2004	stx2a fragmented (c132,c133,c147)	NA	stx2a
TW01391	223	-	-	This study	stx2a, c or d incomplete (c44) + stx2d incomplete (c66)	stx2c + stx2d	stx2c + stx2d
38	223	-	-	This study	stx2a fragmented (c63,c87)	stx2a	stx2a
MDP12-47	223v3	-	-	This study	stx2d (c32)	stx2d	stx2d
MDP10-35	223	-	-	This study	stx2d (c45)	stx2d	stx2d
RM9245	223	not applicable	-	Quiñones et al, 2017	stx2a or c fragmented (yehV contig,c206) + stx2a fragmented (potC contig,c212)	NA	in silico stx2a or c + stx2a
RM9246	223	not applicable	-	Quiñones et al, 2017	stx2a(yehV contig) + stx2a (potC contig)	NA	stx2a + stx2a
RM9244	223	not applicable	-	Quiñones et al, 2017	stx2a fragmented (potC contig,c167) + stx2a fragmented (yehV contig,c173)	NA	stx2a + stx2a
00-3076	223	not applicable	-	Patel et al, 2018	stx2a (chr) + stx2a (chr)	NA	stx2a + stx2a
MDP12-35	223	-	-	This study	stx2a fragmented (c58,c61,c100)	stx2a	stx2a
10	234	-	-	This study	stx2a (c44)	stx2a	stx2a
TS18/08	223	not applicable	-	Hauser et al, 2016 (direct submission)	stx2a fragmented (c67,c121,c122)	NA	stx2a
55	223v3	-	-	This study	stx2a (c44)	stx2a	stx2a
4	223	-	-	This study	stx2a (chr)	stx2a	stx2a
2013C-3181	846	not applicable	-	Patel et al, 2018	-	NA	stx1a
					33/35

## Sheet: Table S2-1 MLST Whittam
Supplemental Table 2. MLST classification
Whittam scheme (7 genes, MLST Finder):
Strain	aspC	clpX	fadD	icdA	lysP	mdh	uidA	MLST Whittam	Allele variant (v)	Phylogeographical defined complex
EH53	153	6	71	2	1	8	1	820		820
EH71	153	6	71	2	1	8	1	820		820
EH41	153	6	71	2	1	8	1	820		820
53	153	6	71	2	1	8	1	820		820
98NK2	153	6	71	2	1	8	1	820		820
97027695	153	6	71	2	1	8	1	820		820
16	153	6	71	2	1	8	1	820		820
99008358	153	6	2 (not full size)	2	1	8	1	Not assigned		820
6182-50	5	6	71	2	1	8	1	223		223
2014C-4135	5	6	71	2	1	8	1	223		223 (aspC287)
TW02918	5	6	71	2	1	8	1	223		223
MDP9-27	5	6	71	2	1	8	1	223		223
RM10940	5	6	71	2	No match	8	1	223(ΔlysP)		223
RM7807	5	6	71	2	1	317	1	223*	mdh8C124T (317)	223v3
RM7788	5	6	71	2	1	317	1	223*	mdh8C124T (317)	223v3
RM7806	5	6	71	2	1	317	1	223*	mdh8C124T (317)	223v3
MDP12-47	5	6	71	2	1	317	1	223*	mdh8C124T (317)	223v3
55	5	6	71	2	1	318	1	223*	mdh8G526T (318)	223v3 (mdh 318)
RM10466	5	6	71	2	1	8	1	223		223
34	5	6	71	2	1	8	1	223		223
07-4224	5	6	71	2	1	8	1	223		223
24	5	6	71	2	1	8	1	223		223
CL-3	5	6	71	2	1	8	1	223		223
TW01391	5	6	71	2	1	8	1	223		223
38	5	6	71	2	1	8	1	223		223
MDP10-35	5	6	71	2	1	8	1	223		223
RM9245	5	6	71	2	1	8	1	223		223
RM9246	5	6	71	2	1	8	1	223		223
RM9244	5	6	71	2	1	8	1	223		223
00-3076	5	6	71	2	1	8	1	223		223
MDP12-35	5	6	71	2	1	8	1	223		223
10	5	6	71	2	1	8	71 (C487T compared to uidA1)	234		234
TS18/08	5	6	71	2	1	8	1	223		223
4	5	6	71	2	1	8	1	223		223
2013C-3181	5	5	2 (not full size)	2	1	13	5	846		846
						* no perfect match (1 ntd different)
Ridom Seqsphere+ Whittam scheme (15 genes):
Strain	arcA	aroE	aspC	clpX	cyaA	dnaG	fadD	grpE	icdA	lysP	mdh	mtlD	mutS	rpoS	uidA	Phylogeographical defined complex
EH53	3	2	153	6	3	16	259	3	2	1	8	58	2	102	283	820
EH71	3	2	153	6	3	16	259	3	2	1	8	58	2	102	283	820
EH41	3	2	153	6	3	16	259	3	2	1	8	58	2	102	283	820
53	3	2	153	6	3	16	259	3	2	1	8	58	2	102	283	820
98NK2	3	2	153	6	3	16	259	3	2	1	8	58	2	102	283	820
97027695	3	2	153	6	3	16	259	3	2	1	8	58	2	102	283	820
16	3	2	153	6	3	16	259	3	2	1	8	58	2	102	283	820
99008358	3	2	153	6	3	16	252	3	2	1	8	58	2	102	283	820
6182-50	3	2	5	6	3	16	259	3	2	1	8	58	2	102	283	223
2014C-4135	3	2	287	6	3	16	259	3	2	1	8	58	2	102	283	223 (aspC287)
TW02918	3	2	5	6	3	16	259	3	2	1	8	58	2	136	283	223
MDP9-27	3	2	5	6	3	16	259	3	2	1	8	58	2	102	283	223
RM10940	3	2	5	6	3	16	259	3	2	not detected in draft	8	58	2	102	283	223
RM7807	3	2	5	6	3	16	259	3	2	1	317	58	2	102	283	223v3
RM7788	3	2	5	6	3	16	259	3	2	1	317	58	2	102	283	223v3
RM7806	3	2	5	6	3	16	259	3	2	1	317	58	2	102	283	223v3
MDP12-47	3	2	5	6	3	16	259	3	2	1	317	58	2	102	283	223v3
55	3	2	5	6	3	16	259	3	2	1	318	58	2	102	283	223v3 (mdh 318)
RM10466	3	2	5	6	3	16	259	3	2	1	8	58	2	102	283	223
34	3	2	5	6	3	16	259	3	2	1	8	58	2	102	283	223
07-4224	47	2	5	6	3	16	259	3	2	1	8	58	2	102	283	223
24	3	2	5	6	3	16	259	3	2	1	8	58	2	102	283	223
CL-3	3	2	5	6	3	16	259	3	2	1	8	58	2	102	283	223
TW01391	3	2	5	6	3	16	259	3	2	1	8	58	2	102	283	223
38	3	2	5	6	3	16	259	3	2	1	8	58	2	102	283	223
MDP10-35	3	2	5	6	3	16	259	3	2	1	8	58	2	102	283	223
RM9245	3	2	5	6	3	16	259	3	2	1	8	58	2	102	283	223
RM9246	3	2	5	6	3	16	259	3	2	1	8	58	2	102	283	223
RM9244	3	2	5	6	3	16	259	3	2	1	8	58	2	102	283	223
00-3076	3	2	5	6	3	16	259	3	2	1	8	58	2	102	283	223
MDP12-35	3	2	5	6	3	16	259	3	2	1	8	58	2	102	283	223
10	3	2	5	6	3	16	259	3	2	1	8	58	2	315	442	234
TS18/08	3	2	5	6	3	16	259	3	2	1	8	58	2	102	283	223
4	3	2	5	6	3	16	259	3	2	1	8	58	2	102	283	223
2013C-3181	3	81	5	5	3	3	252	1	2	1	13	58	2	118	303	846
For sequence typing [1], we classified the strains according to E. coli MLST schemas developed by Whittam (7- and 15-gene) (http://shigatox.net/new/tools/ecmlst.html) [2], Achtman (Escherichia coli#1) [3] and Institute Pasteur (Escherichia coli#2) [4] (https://cge.cbs.dtu.dk/services/MLST/) [5]. Alleles and ST-classification are shown according to the E. coli typing schemas developed by Whittam, …
Supplementary References
[1] Foley SL, Lynne AM, Nayak R. Molecular typing methodologies for microbial source tracking and epidemiological investigations of Gram-negative bacterial foodborne pathogens. Infect Genet Evol 2009;9(4):430-440.
[2] Reid SD, Herbelin CJ, Bumbaugh AC, Selander RK, Whittam TS. Parallel evolution of virulence in pathogenic Escherichia coli. Nature 2000;406(6791):64-67.
[3] Wirth T, Falush D, Lan R, Colles F, Mensa P et al. Sex and virulence in Escherichia coli: an evolutionary perspective. Mol Microbiol 2006;60(5):1136-1151.
[4] Jaureguy F, Landraud L, Passet V, Diancourt L, Frapy E et al. Phylogenetic and genomic diversity of human bacteremic Escherichia coli strains. BMC Genomics 2008;9:560.
[5] Larsen MV, Cosentino S, Rasmussen S, Friis C, Hasman H et al. Multilocus sequence typing of total-genome-sequenced bacteria. J Clin Microbiol 2012;50(4):1355-1361.

## Sheet: Table S2-2 MLST Achtman
Supplemental Table 2. MLST classification
Strain	Phylogeographical defined complex	adk	fumC	gyrB	icd	mdh	purA	recA	MLST Achtman (MLST Finder)
EH53	820	6	4	4	18	24	5	14	56
EH71	820	6	4	4	18	24	5	14	56
EH41	820	6	4	4	18	24	5	14	56
53	820	6	4	4	18	24	5	14	56
98NK2	820	6	4	4	18	24	5	14	56
97027695	820	6	4	4	18	24	5	14	56
16	820	6	4	4	18	24	5	14	56
99008358	820	6	4	4	18	24	5	14	56
6182-50	223	6	4	4	18	25	5	14	56
2014C-4135	223	6	4	4	18	25	5	14	56
TW02918	223	6	4	4	18	24	8	14	223
MDP9-27	223	6	4	4	18	24	8	14	223
RM10940	223	6	4	4	18	24	8	14	223
RM7807	223v3	6	4	4	18	474	8	14	5975
RM7788	223v3	6	4	4	18	474	8	14	5975
RM7806	223v3	6	4	4	18	474	8	14	5975
RM10466	223	6	4	4	18	24	8	14	223
34	223	6	4	4	18	24	8	14	223
07-4224	223	6	4	4	18	24	8	14	223
24	223	6	4	4	18	24	8	14	223
CL-3	223	6	4	4	18	24	8	14	223
TW01391	223	6	4	4	18	24	8	14	223
38	223	6	4	4	18	24	8	14	223
MDP12-47	223v3	6	4	4	18	474	8	14	5975
MDP10-35	223	604	4	4	18	24	8	14	6640
RM9245	223	6	4	4	18	24	8	14	223
RM9246	223	6	4	4	18	24	8	14	223
RM9244	223	6	4	4	18	24	8	14	223
00-3076	223	6	4	4	18	24	8	14	223
MDP12-35	223	6	4	4	18	24	8	14	223
10	234	6	4	4	18	24	8	14	223
TS18/08	223	6	4	4	18	24	8	14	223
55	223v3	6	4	4	18	24	8	14	223
4	223	6	4	4	18	24	8	14	223
2013C-3181	846	9	19	5	18	11	122	14	3695

## Sheet: Table S2-3 MLST Pasteur
Supplemental Table 2. MLST classification
Strain	Phylogeographical defined complex	dinB	icdA	pabB	polB	putP	trpA	trpB	uidA	MLST Pasteur (MLST Finder)
EH53	820	5	47	48	68	5	29	109	2	366
EH71	820	5	47	48	68	5	29	109	2	366
EH41	820	5	47	48	68	5	29	109	2	366
53	820	5	47	48	68	5	29	109	2	366
98NK2	820	5	47	48	68	5	29	109	2	366
97027695	820	5	47	48	68	5	29	109	2	366
16	820	5	47	48	68	5	29	109	2	366
99008358	820	5	47	48	68	5	29	109	2	366
6182-50	223	5	47	48	68	5	29	109	2	366
2014C-4135	223	5	122	48	68	5	29	109	2	Unknown/nearest 366
TW02918	223	5	47	48	68	5	29	109	2	366
MDP9-27	223	5	47	48	68	5	29	109	2	366*
RM10940	223	5	47	48	68	5	29	109	2	366*
RM7807	223v3	5	122	48	68	5	29	109	2	Unknown/nearest 366
RM7788	223v3	5	122	48	68	5	29	109	2	Unknown/nearest 366
RM7806	223v3	5	122	48	68	5	29	109	2	Unknown/nearest 366
RM10466	223	5	122	48	68	5	29	109	2	Unknown/nearest 366
34	223	5	122	48	68	5	29	109	2	Unknown/nearest 366
07-4224	223	5	122	48	68	5	29	109	2	Unknown/nearest 366
24	223	5	47	48	68	5	29	109	2	366
CL-3	223	5	122	48	68	5	29	109	2	Unknown/nearest 366
TW01391	223	5	122	48	68	5	29	109	2	Unknown/nearest 366
38	223	5	122	48	68	5	29	109	2	Unknown/nearest 366
MDP12-47	223v3	5	122	48	68	5	29	109	2	Unknown/nearest 366
MDP10-35	223	5	122	48	68	5	29	109	2	Unknown/nearest 366
RM9245	223	5	122	48	68	5	29	109	2	Unknown/nearest 366
RM9246	223	5	122	48	68	5	29	109	2	Unknown/nearest 366
RM9244	223	5	122	48	68	5	29	109	2	Unknown/nearest 366
00-3076	223	5	122	48	68	5	29	109	2	Unknown/nearest 366
MDP12-35	223	5	122	48	68	5	29	109	2	Unknown/nearest 366
10	234	5	122	48	68	5	29	109	2	Unknown/nearest 366
TS18/08	223	5	122	48	68	5	29	109	2	Unknown/nearest 366
55	223v3	5	47	48	68	5	29	109	2	366
4	223	5	122	48	68	5	29	109	2	Unknown/nearest 366
2013C-3181	846	5	122	48	68	5	29	109	2	Unknown/nearest 366
										* no perfect match (1 ntd different)
									* Partial match in one or more alleles

## Sheet: Table S3-1 Results PHASTER
Supplemental Table 3. Predicted prophage and mobilome inventory
EH41
Total: 8 prophage regions have been identified, of which 6 regions are intact, 2 regions are incomplete, and 0 regions are questionable.
Region chromosome	Region Length	Completeness	# Total Proteins	Region Position	Most Common Phage	GC %
1	55.5Kb	intact	70	346914-402478	PHAGE_Entero_mEp460_NC_019716(30)	0.5151
2	47.3Kb	intact	54	1394073-1441435	PHAGE_Entero_lambda_NC_001416(27)	0.5038
3	16.7Kb	incomplete	21	1781582-1798292	PHAGE_Entero_lambda_NC_001416(3)	0.497
4	48.1Kb	intact	63	2055098-2103209	PHAGE_Entero_mEp460_NC_019716(11)	0.5255
5	26.9Kb	incomplete	31	2213941-2240909	PHAGE_Klebsi_phiKO2_NC_005857(3)	0.4839
6	33.7Kb	intact	41	2235876-2269660	PHAGE_Entero_BP_4795_NC_004813(28)	0.5429
7	38.2Kb	intact	45	2562797-2601014	PHAGE_Entero_lambda_NC_001416(21)	0.5135
8	44Kb	intact	46	3149104-3193165	PHAGE_Escher_pro147_NC_028896(29)	0.5065
EH53
Total: 11 prophage regions have been identified, of which 2 regions are intact, 8 regions are incomplete, and 1 regions are questionable.
Region	Region Length	Completeness	# Total Proteins	Region Position	Most Common Phage	GC %
EH53_NODE_1_length_813866_cov_11.792101
1	36.1Kb	intact	45	259587-295773	PHAGE_Entero_P2_NC_001895(25)	0.5018
EH53_NODE_2_length_373801_cov_12.655605
2	41Kb	incomplete	39	1-41090	PHAGE_Entero_lambda_NC_001416(12)	0.4905
EH53_NODE_5_length_274869_cov_11.894472
3	36.2Kb	intact	42	2484-38723	PHAGE_Entero_BP_4795_NC_004813(27)	0.5361
EH53_NODE_6_length_217006_cov_11.904231
4	31.4Kb	incomplete	29	38-31479	PHAGE_Yersin_PY54_NC_005069(4)	0.4788
EH53_NODE_12_length_113152_cov_13.124075
5	15.2Kb	questionable	13	8-15235	PHAGE_Entero_YYZ_2008_NC_011356(3)	0.5331
EH53_NODE_19_length_84985_cov_12.721839
6	20.1Kb	incomplete	17	2-20150	PHAGE_Entero_lambda_NC_001416(8)	0.5221
EH53_NODE_23_length_74988_cov_11.802788
7	11.5Kb	incomplete	14	555-12100	PHAGE_Entero_P4_NC_001609(2)	0.4977
EH53_NODE_27_length_66279_cov_13.675310
8	15.1Kb	incomplete	23	244-15371	PHAGE_Entero_mEp460_NC_019716(21)	0.4895
EH53_NODE_29_length_52207_cov_12.189069
9	16.8Kb	incomplete	27	1-16851	PHAGE_Entero_DE3_NC_042057(10)	0.4965
10	32.4Kb	incomplete	22	10620-43049	PHAGE_Entero_YYZ_2008_NC_011356(2)	0.4711
EH53_NODE_38_length_22263_cov_13.339018
11	22.2Kb	incomplete	30	1-22262	PHAGE_Entero_DE3_NC_042057(14)	0.5302
EH71
Total: 11 prophage regions have been identified, of which 2 regions are intact, 9 regions are incomplete, and 0 regions are questionable.
Region	Region Length	Completeness	# Total Proteins	Region Position	Most Common Phage	GC %
EH71_NODE_1_length_835231_cov_26.085798
1	16Kb	incomplete	20	803454-819526	PHAGE_Entero_YYZ_2008_NC_011356(2)	0.46
2	16.8Kb	incomplete	26	818376-835231	PHAGE_Entero_DE3_NC_042057(10)	0.4966
EH71_NODE_2_length_373802_cov_26.630966
3	41Kb	incomplete	39	1-41090	PHAGE_Entero_lambda_NC_001416(12)	0.4905
EH71_NODE_12_length_123258_cov_26.408927
4	9.2Kb	incomplete	12	114054-123258	PHAGE_Mannhe_vB_MhS_587AP2_NC_028743(2)	0.4659
EH71_NODE_18_length_107644_cov_27.143159
5	22Kb	incomplete	9	85546-107643	PHAGE_Erwini_ENT90_NC_019932(2)	0.5009
EH71_NODE_19_length_96415_cov_25.894337
6	20.7Kb	incomplete	13	697-21420	PHAGE_Salmon_118970_sal3_NC_031940(2)	0.4949
EH71_NODE_20_length_87357_cov_29.228575
7	36.4Kb	intact	52	1-36449	PHAGE_Entero_mEp460_NC_019716(23)	0.5088
EH71_NODE_24_length_73131_cov_26.131860
8	17.8Kb	incomplete	16	2-17812	PHAGE_Entero_lambda_NC_001416(7)	0.5138
EH71_NODE_36_length_18266_cov_26.085044
9	18.2Kb	intact	24	1-18265	PHAGE_Entero_BP_4795_NC_004813(19)	0.5454
EH71_NODE_37_length_16850_cov_28.991523
10	10.6Kb	incomplete	22	6188-16850	PHAGE_Yersin_PY54_NC_005069(4)	0.4892
EH71_NODE_41_length_10347_cov_32.755074
11	10.3Kb	incomplete	19	3-10347	PHAGE_Stx2_II_NC_004914(4)	0.506
98NK2
Total: 10 prophage regions have been identified, of which 2 regions are intact, 8 regions are incomplete, and 0 regions are questionable.
Region	Region Length	Completeness	# Total Proteins	Region Position	Most Common Phage	GC %
98NK2_NODE_1_length_868183_cov_23.924743
1	37.4Kb	intact	49	463438-500864	PHAGE_Entero_P88_NC_026014(37)	0.5142
2	12.1Kb	incomplete	17	809663-821827	PHAGE_Entero_DE3_NC_042057(2)	0.4857
3	16Kb	incomplete	20	842058-858130	PHAGE_Entero_YYZ_2008_NC_011356(2)	0.46
4	11.2Kb	incomplete	19	856980-868183	PHAGE_Entero_mEp460_NC_019716(5)	0.4531
98NK2_NODE_2_length_368909_cov_24.756370
5	35.7Kb	incomplete	35	333139-368909	PHAGE_Entero_lambda_NC_001416(8)	0.4777
98NK2_NODE_6_length_236269_cov_23.817174
6	16.7Kb	incomplete	23	1-16748	PHAGE_Entero_BP_4795_NC_004813(13)	0.5233
7	37.2Kb	incomplete	30	9428-46679	PHAGE_Yersin_PY54_NC_005069(4)	0.4846
98NK2_NODE_16_length_110043_cov_25.682156
8	14.2Kb	incomplete	12	3-14213	PHAGE_Erwini_ENT90_NC_019932(2)	0.5044
98NK2_NODE_19_length_89773_cov_27.671923
9	38.8Kb	intact	55	50909-89773	PHAGE_Entero_mEp460_NC_019716(25)	0.5135
98NK2_NODE_23_length_74420_cov_24.724317
10	19.1Kb	incomplete	17	55320-74420	PHAGE_Entero_lambda_NC_001416(7)	0.5177
97027695
Total: 11 prophage regions have been identified, of which 1 regions are intact, 10 regions are incomplete, and 0 regions are questionable.
Region	Region Length	Completeness	# Total Proteins	Region Position	Most Common Phage	GC %
97027695_NODE_1_length_423062_cov_38.350624
1	22.1Kb	incomplete	13	194-22334	PHAGE_Salmon_118970_sal3_NC_031940(4)	0.4757
97027695_NODE_2_length_374123_cov_39.673652
2	41.4Kb	incomplete	39	332700-374123	PHAGE_Entero_lambda_NC_001416(13)	0.4911
97027695_NODE_5_length_267948_cov_37.517082
3	46.1Kb	intact	42	30647-76746	PHAGE_Salmon_Fels_2_NC_010463(34)	0.5149
97027695_NODE_14_length_124299_cov_37.235233
4	7.9Kb	incomplete	12	116326-124299	PHAGE_Mannhe_vB_MhS_587AP2_NC_028743(2)	0.4635
97027695_NODE_19_length_107950_cov_41.718148
5	22.3Kb	incomplete	10	1-22393	PHAGE_Erwini_ENT90_NC_019932(2)	0.5032
97027695_NODE_21_length_102080_cov_37.517234
6	17.6Kb	incomplete	24	84452-102080	PHAGE_Cronob_phiES15_NC_018454(4)	0.4697
97027695_NODE_25_length_74448_cov_37.772196
7	19.1Kb	incomplete	17	55320-74447	PHAGE_Entero_lambda_NC_001416(7)	0.518
97027695_NODE_26_length_66258_cov_42.373902
8	15.1Kb	incomplete	24	50909-66015	PHAGE_Entero_mEp460_NC_019716(22)	0.4888
97027695_NODE_29_length_59293_cov_37.832297
9	16Kb	incomplete	16	28842-44914	PHAGE_Entero_YYZ_2008_NC_011356(2)	0.46
10	15.5Kb	incomplete	25	43764-59293	PHAGE_Entero_DE3_NC_042057(7)	0.4896
97027695_NODE_37_length_26965_cov_57.077235
11	24.4Kb	incomplete	29	3-24468	PHAGE_Entero_DE3_NC_042057(15)	0.5364
99008358
Total: 11 prophage regions have been identified, of which 1 regions are intact, 9 regions are incomplete, and 1 regions are questionable.
Region	Region Length	Completeness	# Total Proteins	Region Position	Most Common Phage	GC %
99008358_NODE_1_length_833690_cov_13.311962
1	16Kb	incomplete	20	802918-818990	PHAGE_Entero_YYZ_2008_NC_011356(2)	0.4601
2	15.8Kb	incomplete	23	817840-833690	PHAGE_Entero_DE3_NC_042057(7)	0.4915
99008358_NODE_4_length_269407_cov_13.434057
3	41Kb	incomplete	39	1-41090	PHAGE_Entero_lambda_NC_001416(12)	0.4905
99008358_NODE_7_length_218215_cov_13.529296
4	31.7Kb	incomplete	30	1-31735	PHAGE_Yersin_PY54_NC_005069(4)	0.4788
99008358_NODE_8_length_193207_cov_14.287124
5	10.2Kb	questionable	12	81592-91876	PHAGE_Stx2_c_1717_NC_011357(3)	0.5393
6	8.9Kb	incomplete	11	93265-102187	PHAGE_Bacill_Shanette_NC_028983(2)	0.5024
99008358_NODE_16_length_108825_cov_13.797344
7	16.9Kb	incomplete	10	91826-108824	PHAGE_Entero_YYZ_2008_NC_011356(2)	0.5094
99008358_NODE_21_length_72597_cov_13.628197
8	17.8Kb	incomplete	17	54786-72596	PHAGE_Entero_lambda_NC_001416(7)	0.5137
99008358_NODE_25_length_65804_cov_14.280816
9	14.6Kb	incomplete	24	237-14894	PHAGE_Entero_mEp460_NC_019716(22)	0.4919
99008358_NODE_37_length_20518_cov_12.934669
10	17.5Kb	intact	20	2238-19770	PHAGE_Entero_BP_4795_NC_004813(19)	0.5564
99008358_NODE_38_length_17811_cov_14.582656
11	17.5Kb	incomplete	23	228-17810	PHAGE_Entero_DE3_NC_042057(14)	0.553
16
Total: 10 prophage regions have been identified, of which 1 regions are intact, 8 regions are incomplete, and 1 regions are questionable.
Region	Region Length	Completeness	# Total Proteins	Region Position	Most Common Phage	GC %
16_NODE_5_length_208540_cov_33.707610
1	7.6Kb	incomplete	13	200896-208539	PHAGE_Mannhe_vB_MhS_587AP2_NC_028743(2)	0.4621
16_NODE_18_length_108821_cov_33.018717
2	16.9Kb	incomplete	10	91825-108820	PHAGE_Entero_YYZ_2008_NC_011356(2)	0.5101
16_NODE_20_length_93249_cov_32.349469
3	12.2Kb	incomplete	13	42548-54767	PHAGE_Acinet_vB_AbaM_ME3_NC_041884(3)	0.5037
16_NODE_21_length_90480_cov_34.527379
4	39.5Kb	intact	54	1-39572	PHAGE_Entero_mEp460_NC_019716(24)	0.5178
16_NODE_25_length_73914_cov_31.630820
5	19.1Kb	incomplete	17	54786-73913	PHAGE_Entero_lambda_NC_001416(7)	0.518
16_NODE_30_length_51003_cov_32.039800
6	16Kb	incomplete	16	20231-36303	PHAGE_Entero_YYZ_2008_NC_011356(2)	0.46
7	15.8Kb	incomplete	25	35153-51003	PHAGE_Entero_DE3_NC_042057(7)	0.4915
16_NODE_34_length_31859_cov_31.143199
8	11.8Kb	incomplete	25	64-11894	PHAGE_Yersin_PY54_NC_005069(4)	0.4933
9	17.4Kb	questionable	26	14276-31702	PHAGE_Entero_BP_4795_NC_004813(20)	0.5454
16_NODE_39_length_25646_cov_36.693741
10	25.5Kb	incomplete	41	1-25567	PHAGE_Entero_lambda_NC_001416(12)	0.4853
53
Total: 9 prophage regions have been identified, of which 2 regions are intact, 7 regions are incomplete, and 0 regions are questionable.
Region	Region Length	Completeness	# Total Proteins	Region Position	Most Common Phage	GC %
53_NODE_1_length_864674_cov_28.059023
1	36Kb	intact	45	259591-295675	PHAGE_Entero_P2_NC_001895(25)	0.5016
2	11.4Kb	incomplete	16	804386-815871	PHAGE_Entero_DE3_NC_042057(2)	0.4873
3	16Kb	incomplete	20	836102-852174	PHAGE_Entero_YYZ_2008_NC_011356(2)	0.46
4	13.6Kb	incomplete	21	851024-864674	PHAGE_Entero_DE3_NC_042057(5)	0.4775
53_NODE_2_length_328120_cov_29.927377
5	35.7Kb	incomplete	35	292350-328120	PHAGE_Entero_lambda_NC_001416(8)	0.4776
53_NODE_16_length_107645_cov_31.685911
6	22Kb	incomplete	9	85546-107644	PHAGE_Erwini_ENT90_NC_019932(2)	0.5009
53_NODE_25_length_66265_cov_30.234985
7	15.1Kb	incomplete	23	244-15350	PHAGE_Entero_mEp460_NC_019716(21)	0.4888
53_NODE_38_length_22604_cov_41.487581
8	22.5Kb	incomplete	27	12-22604	PHAGE_Entero_DE3_NC_042057(15)	0.5501
53_NODE_39_length_18266_cov_31.447184
9	18.2Kb	intact	24	51-18266	PHAGE_Entero_BP_4795_NC_004813(20)	0.5456
4
Total: 6 prophage regions have been identified, of which 5 regions are intact, 1 regions are incomplete, and 0 regions are questionable.
Region chromosome	Region Length	Completeness	# Total Proteins	Region Position	Most Common Phage	GC %
1	29.7Kb	intact	40	183414-213160	PHAGE_Entero_fiAA91_ss_NC_022750(32)	0.5261
2	45.8Kb	intact	52	1314592-1360401	PHAGE_Entero_HK629_NC_019711(26)	0.5069
3	77Kb	intact	72	1959086-2036181	stx2a phage (PHAGE_Entero_lambda_NC_001416(16))	0.5169
4	10.8Kb	incomplete	17	2031747-2042587	PHAGE_Brucel_BiPBO1_NC_031264(4)	0.5269
5	66.3Kb	intact	55	2040946-2107248	PHAGE_Shigel_SfII_NC_021857(36)	0.4799
6	33.5Kb	intact	40	2214265-2247786	PHAGE_Entero_BP_4795_NC_004813(24)	0.5434
10
Total: 8 prophage regions have been identified, of which 4 regions are intact, 4 regions are incomplete, and 0 regions are questionable.
Region	Region Length	Completeness	# Total Proteins	Region Position	Most Common Phage	GC %
10_NODE_3_length_346763_cov_11.000802
1	28.7Kb	intact	30	181-28964	PHAGE_Entero_BP_4795_NC_004813(25)	0.5503
10_NODE_6_length_285543_cov_11.273574
2	35.6Kb	intact	45	91272-126941	PHAGE_Entero_fiAA91_ss_NC_022750(26)	0.5122
10_NODE_9_length_187380_cov_11.164058
3	30.3Kb	incomplete	34	157048-187380	PHAGE_Entero_lambda_NC_001416(22)	0.5288
10_NODE_12_length_151507_cov_11.289113
4	28.3Kb	intact	38	2-28394	PHAGE_Shigel_SfII_NC_021857(28)	0.5004
5	33.8Kb	incomplete	29	111776-145589	PHAGE_Phage_Gifsy_1_NC_010392(3)	0.4805
10_NODE_13_length_138851_cov_11.140798
6	41.6Kb	intact	58	68066-109714	PHAGE_Shigel_Sf6_NC_005344(17)	0.4722
10_NODE_16_length_108785_cov_11.874492
7	16.9Kb	incomplete	10	91827-108784	PHAGE_Entero_YYZ_2008_NC_011356(2)	0.5087
10_NODE_27_length_36920_cov_22.255615
8	16.6Kb	incomplete	27	9053-25724	PHAGE_Sodali_phiSG1_NC_007902(3)	0.556
24
Total: 9 prophage regions have been identified, of which 1 regions are intact, 5 regions are incomplete, and 3 regions are questionable.
Region	Region Length	Completeness	# Total Proteins	Region Position	Most Common Phage	GC %
24_NODE_1_length_516713_cov_37.388350
1	14.9Kb	incomplete	12	33-14996	PHAGE_Phage_Gifsy_2_NC_010393(2)	0.4669
24_NODE_7_length_237777_cov_39.259986
2	40.9Kb	questionable	53	157381-198354	PHAGE_Entero_DE3_NC_042057(23)	0.5188
24_NODE_10_length_185127_cov_37.406230
3	12Kb	incomplete	20	173127-185127	PHAGE_Entero_Min27_NC_010237(2)	0.4811
24_NODE_14_length_139631_cov_36.993865
4	15.3Kb	questionable	20	5207-20571	PHAGE_Salmon_118970_sal3_NC_031940(5)	0.5093
5	13.3Kb	incomplete	15	126292-139631	PHAGE_Entero_mEp235_NC_019708(2)	0.4794
24_NODE_29_length_36896_cov_82.699052
6	16.6Kb	incomplete	28	11197-27868	PHAGE_Sodali_phiSG1_NC_007902(3)	0.5559
24_NODE_35_length_19800_cov_37.830465
7	18.1Kb	questionable	22	1692-19799	PHAGE_Entero_BP_4795_NC_004813(18)	0.5475
24_NODE_38_length_16274_cov_77.040247
8	15.9Kb	intact	22	331-16274	PHAGE_Escher_pro483_NC_028943(20)	0.5553
24_NODE_39_length_14968_cov_38.996368
9	14.9Kb	incomplete	21	1-14966	PHAGE_Entero_DE3_NC_042057(14)	0.5374
34
Total: 9 prophage regions have been identified, of which 4 regions are intact, 4 regions are incomplete, and 1 regions are questionable.
Region	Region Length	Completeness	# Total Proteins	Region Position	Most Common Phage	GC %
34_NODE_1_length_516895_cov_30.493787
1	21Kb	incomplete	11	495642-516656	PHAGE_Phage_Gifsy_2_NC_010393(2)	0.4826
34_NODE_9_length_205103_cov_32.295555
2	26.7Kb	intact	33	4003-30720	PHAGE_Entero_BP_4795_NC_004813(22)	0.5308
3	25Kb	incomplete	26	24213-49240	PHAGE_Phage_Gifsy_1_NC_010392(3)	0.485
4	40.4Kb	intact	54	146144-186604	PHAGE_Shigel_SfII_NC_021857(40)	0.4947
34_NODE_10_length_193761_cov_31.214874
5	36.7Kb	questionable	44	3-36733	PHAGE_Entero_HK629_NC_019711(24)	0.5241
34_NODE_32_length_31278_cov_38.109465
6	31.2Kb	intact	45	3-31278	PHAGE_Entero_mEp213_NC_019720(9)	0.5364
34_NODE_34_length_27221_cov_60.866750
7	16.6Kb	incomplete	27	346-17009	PHAGE_Sodali_phiSG1_NC_007902(3)	0.556
34_NODE_38_length_16121_cov_66.068656
8	15.7Kb	intact	21	331-16083	PHAGE_Escher_pro483_NC_028943(18)	0.5539
34_NODE_39_length_15522_cov_30.942164
9	13.6Kb	incomplete	20	1900-15520	PHAGE_Entero_DE3_NC_042057(13)	0.5322
38
Total: 11 prophage regions have been identified, of which 4 regions are intact, 6 regions are incomplete, and 1 regions are questionable.
Region	Region Length	Completeness	# Total Proteins	Region Position	Most Common Phage	GC %
38_NODE_1_length_581537_cov_28.723140
1	33.3Kb	intact	42	259574-292965	PHAGE_Escher_pro483_NC_028943(27)	0.5164
38_NODE_7_length_237424_cov_29.930804
2	45.8Kb	questionable	53	39364-85174	PHAGE_Entero_DE3_NC_042057(24)	0.5068
38_NODE_9_length_224954_cov_27.970305
3	7.9Kb	incomplete	10	216353-224334	PHAGE_Phage_Gifsy_2_NC_010393(2)	0.4539
38_NODE_24_length_63049_cov_28.669055
4	30.4Kb	incomplete	30	958-31366	PHAGE_Phage_Gifsy_1_NC_010392(3)	0.4789
38_NODE_28_length_40026_cov_29.196158
5	8.7Kb	incomplete	9	1-8793	PHAGE_Erwini_ENT90_NC_019932(2)	0.5112
6	10.8Kb	incomplete	16	10951-21842	PHAGE_Salmon_118970_sal3_NC_031940(5)	0.5262
38_NODE_32_length_26023_cov_28.065692
7	25.6Kb	intact	37	392-26023	PHAGE_Shigel_SfII_NC_021857(32)	0.5253
38_NODE_33_length_24780_cov_48.871845
8	15.2Kb	incomplete	25	9037-24289	PHAGE_Sodali_phiSG1_NC_007902(3)	0.5594
38_NODE_34_length_23512_cov_28.845684
9	23.3Kb	intact	30	2-23361	PHAGE_Entero_BP_4795_NC_004813(22)	0.5411
38_NODE_36_length_16601_cov_29.269967
10	16.5Kb	incomplete	21	3-16503	PHAGE_Entero_DE3_NC_042057(15)	0.5425
38_NODE_38_length_12769_cov_28.103631
11	10.7Kb	intact	16	2-10735	PHAGE_Entero_c_1_NC_019706(8)	0.5489
MDP9-27
Total: 6 prophage regions have been identified, of which 2 regions are intact, 2 regions are incomplete, and 2 regions are questionable.
Region	Region Length	Completeness	# Total Proteins	Region Position	Most Common Phage	GC %
MDP9-27_NODE_1_length_556625_cov_12.341118
1	52.2Kb	questionable	53	147994-200272	PHAGE_Entero_lambda_NC_001416(25)	0.5006
2	39.3Kb	intact	56	416405-455769	PHAGE_Escher_D108_NC_013594(34)	0.5323
3	17.6Kb	questionable	11	515757-533360	PHAGE_Entero_P4_NC_001609(7)	0.5112
MDP9-27_NODE_6_length_247091_cov_12.318480
4	23Kb	incomplete	36	1-23076	PHAGE_Entero_phiP27_NC_003356(18)	0.4906
MDP9-27_NODE_21_length_95703_cov_12.604420
5	29.4Kb	intact	41	2436-31877	PHAGE_Entero_fiAA91_ss_NC_022750(32)	0.5265
MDP9-27_NODE_24_length_63218_cov_12.114799
6	33.7Kb	incomplete	29	26819-60609	PHAGE_Phage_Gifsy_1_NC_010392(3)	0.4798
MDP10-35
Total: 12 prophage regions have been identified, of which 5 regions are intact, 5 regions are incomplete, and 2 regions are questionable.
Region	Region Length	Completeness	# Total Proteins	Region Position	Most Common Phage	GC %
MDP10-35_NODE_1_length_429682_cov_24.538925
1	21Kb	incomplete	11	408430-429443	PHAGE_Phage_Gifsy_2_NC_010393(2)	0.4825
MDP10-35_NODE_20_length_87720_cov_24.809338
2	31.2Kb	intact	43	1-31269	PHAGE_Shigel_SfII_NC_021857(33)	0.5041
MDP10-35_NODE_25_length_63581_cov_25.107211
3	33.8Kb	incomplete	29	26819-60632	PHAGE_Phage_Gifsy_1_NC_010392(3)	0.4805
MDP10-35_NODE_27_length_57824_cov_25.461187
4	27.3Kb	intact	34	30519-57824	PHAGE_Salmon_Fels_2_NC_010463(27)	0.4762
MDP10-35_NODE_28_length_49158_cov_26.493712
5	36.7Kb	questionable	44	12426-49156	PHAGE_Entero_HK629_NC_019711(23)	0.5241
MDP10-35_NODE_32_length_41901_cov_24.630496
6	10.8Kb	questionable	16	18185-29075	PHAGE_Salmon_118970_sal3_NC_031940(5)	0.5262
7	14.7Kb	incomplete	11	27114-41900	PHAGE_Erwini_ENT90_NC_019932(2)	0.5096
MDP10-35_NODE_34_length_35912_cov_61.059252
8	16.6Kb	incomplete	28	10213-26876	PHAGE_Sodali_phiSG1_NC_007902(3)	0.5561
MDP10-35_NODE_38_length_22164_cov_25.105099
9	22.1Kb	intact	30	1-22163	PHAGE_Entero_BP_4795_NC_004813(20)	0.5378
MDP10-35_NODE_39_length_21552_cov_30.529716
10	21.1Kb	incomplete	24	410-21552	PHAGE_Entero_DE3_NC_042057(16)	0.5468
MDP10-35_NODE_42_length_17489_cov_28.182231
11	17.2Kb	intact	20	223-17489	PHAGE_Entero_c_1_NC_019706(8)	0.5627
MDP10-35_NODE_43_length_16196_cov_40.311921
12	16.1Kb	intact	23	2-16196	PHAGE_Yersin_L_413C_NC_004745(16)	0.537
MDP12-35
Total: 12 prophage regions have been identified, of which 3 regions are intact, 8 regions are incomplete, and 1 regions are questionable.
Region	Region Length	Completeness	# Total Proteins	Region Position	Most Common Phage	GC %
MDP12-35_NODE_5_length_273180_cov_45.886821
1	24.4Kb	incomplete	17	248717-273179	PHAGE_Entero_P2_NC_001895(9)	0.4819
MDP12-35_NODE_8_length_189830_cov_47.060175
2	32.8Kb	incomplete	38	1-32802	PHAGE_Entero_lambda_NC_001416(23)	0.5301
MDP12-35_NODE_11_length_184104_cov_45.928442
3	22.8Kb	incomplete	13	1-22827	PHAGE_Entero_mEp235_NC_019708(2)	0.4803
4	40.4Kb	intact	54	106604-147064	PHAGE_Shigel_SfII_NC_021857(40)	0.4948
5	10.8Kb	incomplete	17	159318-170215	PHAGE_Salmon_118970_sal3_NC_031940(7)	0.5262
6	22.3Kb	incomplete	11	161713-184103	PHAGE_Erwini_ENT90_NC_019932(2)	0.5175
MDP12-35_NODE_22_length_79305_cov_49.875742
7	29.7Kb	questionable	19	49254-78976	PHAGE_Escher_P2_NC_041848(13)	0.513
MDP12-35_NODE_27_length_57824_cov_46.737064
8	27.2Kb	intact	35	1-27294	PHAGE_Salmon_Fels_2_NC_010463(27)	0.4764
MDP12-35_NODE_31_length_36917_cov_96.037726
9	16.6Kb	incomplete	27	9045-25721	PHAGE_Sodali_phiSG1_NC_007902(3)	0.5561
MDP12-35_NODE_37_length_20433_cov_44.053998
10	20.4Kb	intact	26	1-20432	PHAGE_Entero_BP_4795_NC_004813(20)	0.5381
MDP12-35_NODE_40_length_15736_cov_50.235851
11	13.6Kb	incomplete	18	2124-15735	PHAGE_Entero_DE3_NC_042057(13)	0.533
MDP12-35_NODE_41_length_13600_cov_58.252500
12	11.9Kb	incomplete	26	26-11947	PHAGE_Entero_mEp237_NC_019704(3)	0.4771
MDP12-47
Total: 12 prophage regions have been identified, of which 5 regions are intact, 7 regions are incomplete, and 0 regions are questionable.
Region	Region Length	Completeness	# Total Proteins	Region Position	Most Common Phage	GC %
MDP12-47_NODE_5_length_272932_cov_29.138664
1	24.2Kb	incomplete	19	2-24204	PHAGE_Entero_P2_NC_001895(9)	0.4814
MDP12-47_NODE_8_length_189830_cov_30.017630
2	32.8Kb	incomplete	38	1-32802	PHAGE_Entero_lambda_NC_001416(23)	0.5301
MDP12-47_NODE_16_length_114768_cov_36.166505
3	26.5Kb	intact	33	568-27159	PHAGE_Yersin_L_413C_NC_004745(20)	0.5073
MDP12-47_NODE_20_length_87236_cov_27.888291
4	16.8Kb	incomplete	30	26-16840	PHAGE_Entero_mEp237_NC_019704(4)	0.4751
MDP12-47_NODE_27_length_52249_cov_28.084775
5	33.5Kb	intact	48	18413-51942	PHAGE_Shigel_SfII_NC_021857(38)	0.5107
MDP12-47_NODE_32_length_42447_cov_26.811679
6	21.2Kb	incomplete	30	21240-42447	PHAGE_Entero_HK225_NC_019717(4)	0.4857
MDP12-47_NODE_33_length_40013_cov_27.208223
7	26.1Kb	intact	33	1-26118	PHAGE_Entero_BP_4795_NC_004813(22)	0.5295
8	12.1Kb	incomplete	21	27315-39502	PHAGE_Phage_Gifsy_1_NC_010392(3)	0.4884
MDP12-47_NODE_34_length_36904_cov_45.886456
9	16.6Kb	incomplete	28	11197-27868	PHAGE_Sodali_phiSG1_NC_007902(3)	0.556
MDP12-47_NODE_39_length_27042_cov_27.183090
10	23.9Kb	intact	35	598-24518	PHAGE_Salmon_RE_2010_NC_019488(27)	0.5041
MDP12-47_NODE_43_length_21978_cov_37.526441
11	21.5Kb	incomplete	25	1-21569	PHAGE_Entero_DE3_NC_042057(16)	0.5483
MDP12-47_NODE_48_length_12807_cov_31.174614
12	10.7Kb	intact	16	2035-12806	PHAGE_Entero_c_1_NC_019706(8)	0.5492
55
Total: 10 prophage regions have been identified, of which 3 regions are intact, 5 regions are incomplete, and 2 regions are questionable.
Region	Region Length	Completeness	# Total Proteins	Region Position	Most Common Phage	GC %
55_NODE_13_length_131447_cov_27.033377
1	8.2Kb	incomplete	7	123057-131270	PHAGE_Entero_P4_NC_001609(4)	0.4685
55_NODE_15_length_114630_cov_26.830945
2	29.7Kb	intact	40	63584-93303	PHAGE_Entero_fiAA91_ss_NC_022750(29)	0.526
55_NODE_18_length_104786_cov_22.785274
3	16Kb	questionable	25	13552-29579	PHAGE_Salmon_118970_sal3_NC_031940(5)	0.5065
55_NODE_31_length_49927_cov_25.486835
4	37.2Kb	questionable	46	12728-49927	PHAGE_Entero_DE3_NC_042057(22)	0.5243
55_NODE_37_length_35936_cov_47.246114
5	16.6Kb	incomplete	27	9053-25724	PHAGE_Sodali_phiSG1_NC_007902(3)	0.556
55_NODE_42_length_26937_cov_23.529958
6	25.1Kb	intact	32	1808-26937	PHAGE_Entero_BP_4795_NC_004813(24)	0.5359
55_NODE_43_length_26023_cov_24.246683
7	25.6Kb	intact	36	392-26023	PHAGE_Shigel_SfII_NC_021857(32)	0.5254
55_NODE_44_length_22331_cov_23.828850
8	22.2Kb	incomplete	29	119-22330	PHAGE_Entero_DE3_NC_042057(14)	0.5307
55_NODE_46_length_13585_cov_19.106555
9	12.5Kb	incomplete	22	445-12997	PHAGE_Cronob_phiES15_NC_018454(3)	0.4569
55_NODE_47_length_11234_cov_19.366233
10	9.4Kb	incomplete	22	1160-10645	PHAGE_Salmon_SEN34_NC_028699(4)	0.4896
TW2918
Total: 5 prophage regions have been identified, of which 1 regions are intact, 4 regions are incomplete, and 0 regions are questionable.
Region	Region Length	Completeness	# Total Proteins	Region Position	Most Common Phage	GC %
TW02918_NODE_7_length_228350_cov_27.264310
1	14.7Kb	incomplete	13	188-14938	PHAGE_Phage_Gifsy_2_NC_010393(2)	0.4687
TW02918_NODE_23_length_77351_cov_28.014615
2	41.4Kb	incomplete	53	35702-77147	PHAGE_Entero_lambda_NC_001416(23)	0.511
TW02918_NODE_32_length_39319_cov_57.412060
3	38.7Kb	intact	53	166-38963	PHAGE_Entero_Mu_NC_000929(35)	0.5353
TW02918_NODE_42_length_20815_cov_28.658621
4	20.8Kb	incomplete	32	5-20815	PHAGE_Entero_mEp460_NC_019716(15)	0.4894
TW02918_NODE_48_length_10498_cov_31.184441
5	10.4Kb	incomplete	18	2-10408	PHAGE_Entero_mEp460_NC_019716(4)	0.5103
TW01391
Total: 13 prophage regions have been identified, of which 4 regions are intact, 7 regions are incomplete, and 2 regions are questionable.
Region	Region Length	Completeness	# Total Proteins	Region Position	Most Common Phage	GC %
TW01391_NODE_1_length_515592_cov_34.639789
1	21Kb	incomplete	11	494340-515353	PHAGE_Phage_Gifsy_2_NC_010393(2)	0.4826
TW01391_NODE_5_length_269735_cov_36.452454
2	25.1Kb	incomplete	19	528-25657	PHAGE_Entero_P2_NC_001895(8)	0.4869
TW01391_NODE_9_length_191154_cov_37.362110
3	34.1Kb	questionable	40	157029-191153	PHAGE_Entero_lambda_NC_001416(22)	0.5299
TW01391_NODE_19_length_87461_cov_34.967526
4	31.2Kb	intact	43	56193-87461	PHAGE_Shigel_SfII_NC_021857(33)	0.5041
TW01391_NODE_23_length_73935_cov_39.303930
5	20.5Kb	incomplete	15	53408-73934	PHAGE_Escher_P2_NC_041848(13)	0.4957
TW01391_NODE_25_length_63564_cov_35.129237
6	30.4Kb	incomplete	30	1490-31898	PHAGE_Phage_Gifsy_1_NC_010392(3)	0.4788
TW01391_NODE_30_length_40068_cov_35.571893
7	10.8Kb	questionable	16	18185-29072	PHAGE_Salmon_118970_sal3_NC_031940(5)	0.5262
8	17.9Kb	incomplete	9	22111-40067	PHAGE_Erwini_ENT90_NC_019932(2)	0.5059
TW01391_NODE_31_length_37419_cov_79.749009
9	16.6Kb	incomplete	27	9077-25740	PHAGE_Sodali_phiSG1_NC_007902(3)	0.5561
TW01391_NODE_37_length_21483_cov_40.625421
10	19.6Kb	intact	23	378-20008	PHAGE_Entero_BP_4795_NC_004813(21)	0.549
TW01391_NODE_41_length_16203_cov_38.288313
11	13.9Kb	incomplete	19	317-14304	PHAGE_Entero_DE3_NC_042057(13)	0.5328
TW01391_NODE_42_length_15360_cov_37.206277
12	14.6Kb	intact	19	732-15359	PHAGE_Entero_c_1_NC_019706(8)	0.5562
TW01391_NODE_45_length_8936_cov_44.842028
13	8.9Kb	intact	18	3-8936	PHAGE_Escher_pro483_NC_028943(15)	0.5738
RM7788
Total: 10 prophage regions have been identified, of which 6 regions are intact, 4 regions are incomplete, and 0 regions are questionable.
Region	Region Length	Completeness	# Total Proteins	Region Position	Most Common Phage	GC %
NWVS01000001.1,Escherichia,coli,strain,RM7788,RM7788_potc_Shiga,,whole,genome,shotgun,sequence
1	34.5Kb	incomplete	32	55419-89949	PHAGE_Entero_mEp237_NC_019704(4)	0.4919
NWVS01000002.1,Escherichia,coli,strain,RM7788,RM7788_serT_shiga_toxin,,whole,genome,shotgun,sequence
2	22.1Kb	incomplete	34	170298-192416	PHAGE_Salmon_118970_sal3_NC_031940(5)	0.4922
NWVS01000011.1,Escherichia,coli,strain,RM7788,contig00009,,whole,genome,shotgun,sequence
3	24.4Kb	intact	36	469-24883	PHAGE_Escher_pro147_NC_028896(22)	0.5121
4	14Kb	incomplete	21	139261-153337	PHAGE_Entero_lambda_NC_001416(3)	0.489
NWVS01000020.1,Escherichia,coli,strain,RM7788,contig00018,,whole,genome,shotgun,sequence
5	11.6Kb	intact	14	74571-86185	PHAGE_Entero_P4_NC_001609(9)	0.487
NWVS01000056.1,Escherichia,coli,strain,RM7788,contig00058,,whole,genome,shotgun,sequence
6	30.8Kb	intact	34	12631-43449	PHAGE_Entero_HK629_NC_019711(23)	0.5293
NWVS01000064.1,Escherichia,coli,strain,RM7788,contig00066,,whole,genome,shotgun,sequence
7	16.6Kb	incomplete	27	9143-25798	PHAGE_Gordon_Schwabeltier_NC_031255(4)	0.5563
NWVS01000068.1,Escherichia,coli,strain,RM7788,contig00070,,whole,genome,shotgun,sequence
8	23.9Kb	intact	35	469-24419	PHAGE_Salmon_RE_2010_NC_019488(28)	0.5037
NWVS01000073.1,Escherichia,coli,strain,RM7788,contig00075,,whole,genome,shotgun,sequence
9	22.9Kb	intact	31	293-23246	PHAGE_Shigel_SfII_NC_021857(27)	0.5238
NWVS01000088.1,Escherichia,coli,strain,RM7788,contig00090,,whole,genome,shotgun,sequence
10	18.3Kb	intact	24	42-18430	PHAGE_Entero_lambda_NC_001416(15)	0.5359
RM7806
Total: 12 prophage regions have been identified, of which 7 regions are intact, 4 regions are incomplete, and 1 regions are questionable.
Region chromosome	Region Length	Completeness	# Total Proteins	Region Position	Most Common Phage	GC %
1	47Kb	incomplete	35	140926-187970	PHAGE_Entero_mEp237_NC_019704(4)	0.4448
2	16.2Kb	intact	21	180461-196665	PHAGE_Entero_lambda_NC_001416(15)	0.5438
3	41.6Kb	intact	60	218760-260430	PHAGE_Shigel_SfII_NC_021857(38)	0.4703
4	28.5Kb	incomplete	33	359238-387743	PHAGE_Phage_Gifsy_1_NC_010392(3)	0.4843
5	41.4Kb	intact	46	1201868-1243269	PHAGE_Escher_pro483_NC_028943(32)	0.509
6	13.7Kb	incomplete	22	1357647-1371360	PHAGE_Entero_lambda_NC_001416(3)	0.4893
7	34.8Kb	intact	49	1803427-1838232	PHAGE_Salmon_Fels_2_NC_010463(38)	0.5039
8	11.3Kb	intact	14	3011798-3023104	PHAGE_Entero_P4_NC_001609(10)	0.4914
9	45.8Kb	intact	56	4400769-4446579	PHAGE_Entero_HK629_NC_019711(27)	0.5069
10	52.6Kb	questionable	40	4884012-4936622	PHAGE_Salmon_118970_sal3_NC_031940(5)	0.4694
11	16.6Kb	incomplete	29	4959518-4976173	PHAGE_Sodali_phiSG1_NC_007902(3)	0.5563
12	51Kb	intact	42	5087685-5138700	PHAGE_Entero_BP_4795_NC_004813(16)	0.5157
RM7807
Total: 10 prophage regions have been identified, of which 6 regions are intact, 4 regions are incomplete, and 0 regions are questionable.
Region	Region Length	Completeness	# Total Proteins	Region Position	Most Common Phage	GC %
NWVQ01000001.1,Escherichia,coli,strain,RM7807,RM7807_potC_shiga_toxin,,whole,genome,shotgun,sequence
1	34.7Kb	incomplete	34	55418-90171	PHAGE_Entero_mEp237_NC_019704(5)	0.4918
NWVQ01000002.1,Escherichia,coli,strain,RM7807,RM7807_serT_shiga_toxin,,whole,genome,shotgun,sequence
2	22.1Kb	incomplete	36	170297-192411	PHAGE_Salmon_118970_sal3_NC_031940(5)	0.4922
NWVQ01000013.1,Escherichia,coli,strain,RM7807,contig00011,,whole,genome,shotgun,sequence
3	14Kb	incomplete	22	142591-156622	PHAGE_Entero_lambda_NC_001416(3)	0.4893
4	24.4Kb	intact	33	271015-295429	PHAGE_Escher_pro147_NC_028896(22)	0.5121
NWVQ01000025.1,Escherichia,coli,strain,RM7807,contig00023,,whole,genome,shotgun,sequence
5	11.6Kb	intact	14	74572-86186	PHAGE_Entero_P4_NC_001609(9)	0.487
NWVQ01000030.1,Escherichia,coli,strain,RM7807,contig00028,,whole,genome,shotgun,sequence
6	30.8Kb	intact	34	12539-43357	PHAGE_Entero_HK629_NC_019711(23)	0.5293
NWVQ01000061.1,Escherichia,coli,strain,RM7807,contig00061,,whole,genome,shotgun,sequence
7	16.6Kb	incomplete	27	1852-18507	PHAGE_Gordon_Schwabeltier_NC_031255(4)	0.5563
NWVQ01000066.1,Escherichia,coli,strain,RM7807,contig00066,,whole,genome,shotgun,sequence
8	23.9Kb	intact	35	469-24419	PHAGE_Salmon_RE_2010_NC_019488(28)	0.5037
NWVQ01000067.1,Escherichia,coli,strain,RM7807,contig00067,,whole,genome,shotgun,sequence
9	22.9Kb	intact	31	293-23246	PHAGE_Shigel_SfII_NC_021857(27)	0.5238
NWVQ01000072.1,Escherichia,coli,strain,RM7807,contig00072,,whole,genome,shotgun,sequence
10	15.3Kb	intact	18	1-15308	PHAGE_Entero_lambda_NC_001416(14)	0.5414
RM9244
Total: 7 prophage regions have been identified, of which 5 regions are intact, 2 regions are incomplete, and 0 regions are questionable.
Region	Region Length	Completeness	# Total Proteins	Region Position	Most Common Phage	GC %
NWVP01000001.1,Escherichia,coli,strain,RM9244,9244-6-potC-stx-phage,,whole,genome,shotgun,sequence
1	33.2Kb	incomplete	30	55498-88721	stx2a phage (PHAGE_Entero_mEp237_NC_019704(6))	0.4994
NWVP01000002.1,Escherichia,coli,strain,RM9244,9244-6yehV4-stx-phage,,whole,genome,shotgun,sequence
2	20.9Kb	incomplete	28	212543-233492	PHAGE_Entero_phiP27_NC_003356(16)	0.4936
NWVP01000012.1,Escherichia,coli,strain,RM9244,contig00010,,whole,genome,shotgun,sequence
3	70.2Kb	intact	90	81933-152144	PHAGE_Entero_ES18_NC_006949(17)	0.4715
NWVP01000018.1,Escherichia,coli,strain,RM9244,contig00018,,whole,genome,shotgun,sequence
4	30.8Kb	intact	36	2-30817	PHAGE_Entero_HK629_NC_019711(24)	0.5293
NWVP01000025.1,Escherichia,coli,strain,RM9244,contig00025,,whole,genome,shotgun,sequence
5	22.9Kb	intact	31	2-22952	PHAGE_Shigel_SfII_NC_021857(27)	0.5238
NWVP01000035.1,Escherichia,coli,strain,RM9244,contig00035,,whole,genome,shotgun,sequence
6	40.3Kb	intact	52	19047-59405	PHAGE_Entero_Mu_NC_000929(32)	0.5404
NWVP01000077.1,Escherichia,coli,strain,RM9244,contig00078,,whole,genome,shotgun,sequence
7	13.8Kb	intact	16	1-13837	PHAGE_Entero_lambda_NC_001416(15)	0.5605
RM9245
Total: 9 prophage regions have been identified, of which 4 regions are intact, 3 regions are incomplete, and 2 regions are questionable.
Region	Region Length	Completeness	# Total Proteins	Region Position	Most Common Phage	GC %
NWVO01000001.1,Escherichia,coli,strain,RM9245,RM9245-potc_shiga_toxin,,whole,genome,shotgun,sequence
1	20.6Kb	incomplete	28	67889-88524	stx2a phage (PHAGE_Entero_mEp237_NC_019704(5))	0.4905
NWVO01000002.1,Escherichia,coli,strain,RM9245,RM9245-yehv_shiga_toxin,,whole,genome,shotgun,sequence
2	20.7Kb	incomplete	28	73808-94558	stx2a phage (PHAGE_Entero_phiP27_NC_003356(16))	0.4946
NWVO01000021.1,Escherichia,coli,strain,RM9245,contig00019,,whole,genome,shotgun,sequence
3	40.1Kb	questionable	61	71612-111729	PHAGE_Entero_ES18_NC_006949(17)	0.4665
4	18.6Kb	incomplete	20	108063-126706	PHAGE_Salmon_118970_sal3_NC_031940(3)	0.4595
NWVO01000042.1,Escherichia,coli,strain,RM9245,contig00041,,whole,genome,shotgun,sequence
5	30.8Kb	intact	36	12630-43445	PHAGE_Entero_HK629_NC_019711(23)	0.5293
NWVO01000062.1,Escherichia,coli,strain,RM9245,contig00061,,whole,genome,shotgun,sequence
6	40.3Kb	intact	52	18566-58924	PHAGE_Entero_Mu_NC_000929(32)	0.5404
NWVO01000099.1,Escherichia,coli,strain,RM9245,contig00103,,whole,genome,shotgun,sequence
7	22.9Kb	intact	31	308-23258	PHAGE_Shigel_SfII_NC_021857(27)	0.5238
NWVO01000104.1,Escherichia,coli,strain,RM9245,contig00108,,whole,genome,shotgun,sequence
8	15.4Kb	questionable	18	325-15729	PHAGE_Entero_BP_4795_NC_004813(16)	0.5598
NWVO01000114.1,Escherichia,coli,strain,RM9245,contig00118,,whole,genome,shotgun,sequence
9	13.9Kb	intact	16	808-14731	PHAGE_Entero_lambda_NC_001416(15)	0.559
RM9246
Total: 6 prophage regions have been identified, of which 4 regions are intact, 2 regions are incomplete, and 0 regions are questionable.
Region	Region Length	Completeness	# Total Proteins	Region Position	Most Common Phage	GC %
NWVN01000001.1,Escherichia,coli,strain,RM9246,RM9246-yehV_shiga_toxin_contig,,whole,genome,shotgun,sequence
1	21.2Kb	incomplete	29	9434-30695	PHAGE_Entero_phiP27_NC_003356(16)	0.4936
NWVN01000002.1,Escherichia,coli,strain,RM9246,RM9246_potC_shiga_toxin_contig,,whole,genome,shotgun,sequence
2	33.5Kb	incomplete	31	55498-89035	PHAGE_Entero_mEp237_NC_019704(6)	0.4994
NWVN01000021.1,Escherichia,coli,strain,RM9246,contig00019,,whole,genome,shotgun,sequence
3	70.2Kb	intact	90	59787-129998	PHAGE_Entero_ES18_NC_006949(17)	0.4715
NWVN01000028.1,Escherichia,coli,strain,RM9246,contig00027,,whole,genome,shotgun,sequence
4	30.8Kb	intact	36	1-30816	PHAGE_Entero_HK629_NC_019711(24)	0.5293
NWVN01000040.1,Escherichia,coli,strain,RM9246,contig00039,,whole,genome,shotgun,sequence
5	22.9Kb	intact	31	2-22952	PHAGE_Shigel_SfII_NC_021857(27)	0.5238
NWVN01000058.1,Escherichia,coli,strain,RM9246,contig00057,,whole,genome,shotgun,sequence
6	40.3Kb	intact	52	18566-58924	PHAGE_Entero_Mu_NC_000929(32)	0.5404
RM10940
Total: 7 prophage regions have been identified, of which 4 regions are intact, 2 regions are incomplete, and 1 regions are questionable.
Region	Region Length	Completeness	# Total Proteins	Region Position	Most Common Phage	GC %
NWVM01000001.1,Escherichia,coli,strain,RM10940,RM10940_ShigaToxin_contig,,whole,genome,shotgun,sequence
1	22Kb	incomplete	29	638-22670	PHAGE_Entero_phiP27_NC_003356(17)	0.4903
NWVM01000007.1,Escherichia,coli,strain,RM10940,contig00006,,whole,genome,shotgun,sequence
2	39.3Kb	intact	56	175488-214852	PHAGE_Escher_D108_NC_013594(34)	0.5323
3	17.6Kb	questionable	11	274840-292443	PHAGE_Entero_P4_NC_001609(7)	0.5112
NWVM01000018.1,Escherichia,coli,strain,RM10940,contig00019,,whole,genome,shotgun,sequence
4	31.7Kb	incomplete	26	26527-58292	PHAGE_Salmon_118970_sal3_NC_031940(4)	0.4792
NWVM01000043.1,Escherichia,coli,strain,RM10940,contig00044,,whole,genome,shotgun,sequence
5	29.7Kb	intact	40	63578-93292	PHAGE_Entero_fiAA91_ss_NC_022750(32)	0.5255
NWVM01000045.1,Escherichia,coli,strain,RM10940,contig00046,,whole,genome,shotgun,sequence
6	48Kb	intact	52	23375-71454	PHAGE_Entero_lambda_NC_001416(25)	0.4981
NWVM01000068.1,Escherichia,coli,strain,RM10940,contig00069,,whole,genome,shotgun,sequence
7	19.6Kb	intact	20	1-19666	PHAGE_Entero_lambda_NC_001416(13)	0.5668
07-4224
Total: 7 prophage regions have been identified, of which 5 regions are intact, 2 regions are incomplete, and 0 regions are questionable.
Region	Region Length	Completeness	# Total Proteins	Region Position	Most Common Phage	GC %
gi|606997183|gb|JHOB01000008.1|,Escherichia,coli,O113:H21,str.,07-4224,contig8,,whole,genome,shotgun,sequence
1	25.3Kb	intact	37	2651-27958	PHAGE_Salmon_Fels_2_NC_010463(29)	0.5031
gi|606993623|gb|JHOB01000032.1|,Escherichia,coli,O113:H21,str.,07-4224,contig32,,whole,genome,shotgun,sequence
2	16.6Kb	incomplete	28	10931-27586	PHAGE_Salmon_SJ46_NC_031129(4)	0.5561
gi|606993335|gb|JHOB01000035.1|,Escherichia,coli,O113:H21,str.,07-4224,contig35,,whole,genome,shotgun,sequence
3	14.5Kb	incomplete	23	20241-34781	PHAGE_Escher_TL_2011b_NC_019445(3)	0.4794
gi|606993192|gb|JHOB01000037.1|,Escherichia,coli,O113:H21,str.,07-4224,contig37,,whole,genome,shotgun,sequence
4	24.6Kb	intact	32	97-24752	PHAGE_Entero_c_1_NC_019706(9)	0.5193
gi|606992033|gb|JHOB01000053.1|,Escherichia,coli,O113:H21,str.,07-4224,contig53,,whole,genome,shotgun,sequence
5	33.3Kb	intact	42	259609-293000	PHAGE_Escher_pro483_NC_028943(30)	0.5164
gi|606991016|gb|JHOB01000059.1|,Escherichia,coli,O113:H21,str.,07-4224,contig59,,whole,genome,shotgun,sequence
6	38.7Kb	intact	48	1-38706	PHAGE_Entero_lambda_NC_001416(23)	0.5213
gi|606990013|gb|JHOB01000066.1|,Escherichia,coli,O113:H21,str.,07-4224,contig66,,whole,genome,shotgun,sequence
7	26.5Kb	intact	37	35-26575	PHAGE_Shigel_SfII_NC_021857(33)	0.5242
CL-3
Total: 7 prophage regions have been identified, of which 4 regions are intact, 2 regions are incomplete, and 1 regions are questionable.
Region	Region Length	Completeness	# Total Proteins	Region Position	Most Common Phage	GC %
gi|356301664|gb|AGTH01000111.1|,Escherichia,coli,O113:H21,str.,CL-3,EC1623_contig_111,,whole,genome,shotgun,sequence
1	25.2Kb	intact	34	2-25237	PHAGE_Shigel_SfII_NC_021857(28)	0.5196
gi|356301622|gb|AGTH01000125.1|,Escherichia,coli,O113:H21,str.,CL-3,EC1623_contig_125,,whole,genome,shotgun,sequence
2	16.6Kb	intact	21	1839-18444	PHAGE_Entero_BP_4795_NC_004813(19)	0.5579
gi|356301591|gb|AGTH01000136.1|,Escherichia,coli,O113:H21,str.,CL-3,EC1623_contig_136,,whole,genome,shotgun,sequence
3	15.3Kb	incomplete	20	5492-20852	PHAGE_Brucel_BiPBO1_NC_031264(4)	0.5093
gi|356301566|gb|AGTH01000144.1|,Escherichia,coli,O113:H21,str.,CL-3,EC1623_contig_144,,whole,genome,shotgun,sequence
4	10.7Kb	intact	16	1-10746	PHAGE_Entero_c_1_NC_019706(9)	0.5492
gi|356301429|gb|AGTH01000190.1|,Escherichia,coli,O113:H21,str.,CL-3,EC1623_contig_190,,whole,genome,shotgun,sequence
5	12.2Kb	questionable	16	1-12280	PHAGE_Entero_lambda_NC_001416(10)	0.53
gi|356301414|gb|AGTH01000195.1|,Escherichia,coli,O113:H21,str.,CL-3,EC1623_contig_195,,whole,genome,shotgun,sequence
6	31Kb	intact	35	12704-43790	PHAGE_Entero_HK629_NC_019711(23)	0.5296
gi|356301224|gb|AGTH01000256.1|,Escherichia,coli,O113:H21,str.,CL-3,EC1623_contig_256,,whole,genome,shotgun,sequence
7	12.2Kb	incomplete	21	124-12328	PHAGE_Salmon_SJ46_NC_031129(4)	0.5557
TS18-08
Total: 10 prophage regions have been identified, of which 7 regions are intact, 2 regions are incomplete, and 1 regions are questionable.
Region	Region Length	Completeness	# Total Proteins	Region Position	Most Common Phage	GC %
MPTX01000002.1,Escherichia,coli,strain,TS18/08,IMT32640_S1_L001_R1_001_contig_21,,whole,genome,shotgun,sequence
1	32.7Kb	intact	20	114713-147486	PHAGE_Entero_P4_NC_001609(10)	0.4786
MPTX01000005.1,Escherichia,coli,strain,TS18/08,IMT32640_S1_L001_R1_001_contig_46,,whole,genome,shotgun,sequence
2	37.2Kb	questionable	54	1259-38535	PHAGE_Shigel_Sf6_NC_005344(18)	0.4731
MPTX01000017.1,Escherichia,coli,strain,TS18/08,IMT32640_S1_L001_R1_001_contig_7,,whole,genome,shotgun,sequence
3	44.8Kb	intact	47	82248-127095	PHAGE_Escher_phiV10_NC_007804(36)	0.5056
MPTX01000019.1,Escherichia,coli,strain,TS18/08,IMT32640_S1_L001_R1_001_contig_33,,whole,genome,shotgun,sequence
4	29.7Kb	intact	40	63584-93322	PHAGE_Entero_fiAA91_ss_NC_022750(31)	0.5261
MPTX01000024.1,Escherichia,coli,strain,TS18/08,IMT32640_S1_L001_R1_001_contig_43,,whole,genome,shotgun,sequence
5	32.9Kb	incomplete	26	57586-90583	PHAGE_Entero_phiP27_NC_003356(16)	0.4982
MPTX01000030.1,Escherichia,coli,strain,TS18/08,IMT32640_S1_L001_R1_001_contig_23,,whole,genome,shotgun,sequence
6	32.7Kb	intact	38	3-32723	PHAGE_Entero_HK629_NC_019711(24)	0.53
MPTX01000040.1,Escherichia,coli,strain,TS18/08,IMT32640_S1_L001_R1_001_contig_16,,whole,genome,shotgun,sequence
7	16.6Kb	incomplete	27	10492-27155	PHAGE_Salmon_SJ46_NC_031129(4)	0.556
MPTX01000041.1,Escherichia,coli,strain,TS18/08,IMT32640_S1_L001_R1_001_contig_14,,whole,genome,shotgun,sequence
8	27.7Kb	intact	39	3-27703	PHAGE_Shigel_SfII_NC_021857(33)	0.5214
MPTX01000048.1,Escherichia,coli,strain,TS18/08,IMT32640_S1_L001_R1_001_contig_22,,whole,genome,shotgun,sequence
9	17.5Kb	intact	19	643-18152	PHAGE_Entero_BP_4795_NC_004813(19)	0.5568
MPTX01000050.1,Escherichia,coli,strain,TS18/08,IMT32640_S1_L001_R1_001_contig_62,,whole,genome,shotgun,sequence
10	15.2Kb	intact	18	148-15404	PHAGE_Entero_lambda_NC_001416(14)	0.5571
2014C-4135
Total: 4 prophage regions have been identified, of which 3 regions are intact, 1 regions are incomplete, and 0 regions are questionable.
Region chromosome	Region Length	Completeness	# Total Proteins	Region Position	Most Common Phage	GC %
1	50.7Kb	intact	69	894418-945165	stx2d phage (PHAGE_Entero_mEp460_NC_019716(24))	0.5159
2	28.8Kb	incomplete	27	3371552-3400390	PHAGE_Salmon_118970_sal3_NC_031940(5)	0.4832
3	28.8Kb	intact	36	3393029-3421841	PHAGE_Entero_lambda_NC_001416(17)	0.5533
4	54Kb	intact	64	4795730-4849817	PHAGE_Entero_lambda_NC_001416(29)	0.4979
00-3076
Total: 11 prophage regions have been identified, of which 9 regions are intact, 1 regions are incomplete, and 1 regions are questionable.
Region chromosome	Region Length	Completeness	# Total Proteins	Region Position	Most Common Phage	GC %
1	45.8Kb	intact	51	245851-291660	PHAGE_Entero_lambda_NC_001416(25)	0.5069
2	76.2Kb	intact	70	894535-970795	stx2a-1 phage (PHAGE_Entero_lambda_NC_001416(17))	0.518
3	10.6Kb	incomplete	17	966541-977201	PHAGE_Salmon_118970_sal3_NC_031940(5)	0.5268
4	42.2Kb	intact	54	986061-1028309	PHAGE_Shigel_SfII_NC_021857(37)	0.4851
5	33.3Kb	intact	41	1149230-1182625	PHAGE_Entero_BP_4795_NC_004813(26)	0.5443
6	16.6Kb	questionable	26	1498193-1514803	PHAGE_Salmon_118970_sal3_NC_031940(5)	0.5035
7	41Kb	intact	43	1993229-2034327	PHAGE_Escher_pro483_NC_028943(32)	0.5186
8	56.5Kb	intact	69	2073694-2130248	stx2a-2 phage (PHAGE_Entero_BP_4795_NC_004813(29))	0.5236
9	11.2Kb	intact	15	3813891-3825180	PHAGE_Entero_P4_NC_001609(10)	0.4865
10	29.7Kb	intact	40	4103219-4132941	PHAGE_Entero_fiAA91_ss_NC_022750(33)	0.526
11	32.9Kb	intact	13	4936856-4969787	PHAGE_Entero_P4_NC_001609(9)	0.5118
RM10466
Total: 11 prophage regions have been identified, of which 9 regions are intact, 2 regions are incomplete, and 0 regions are questionable.
Region chromosome	Region Length	Completeness	# Total Proteins	Region Position	Most Common Phage	GC %
1	45.8Kb	intact	55	579522-625332	PHAGE_Entero_HK629_NC_019711(27)	0.5069
2	33.2Kb	intact	45	935535-968803	PHAGE_Salmon_Fels_2_NC_010463(36)	0.5079
3	50.6Kb	intact	68	1109546-1160181	stx2a-1 phage (PHAGE_Entero_BP_4795_NC_004813(25))	0.5287
4	79.1Kb	intact	92	1297253-1376356	stx2a-2 phage (PHAGE_Entero_lambda_NC_001416(17))	0.5166
5	42.2Kb	intact	62	1385635-1427885	PHAGE_Shigel_SfII_NC_021857(38)	0.4851
6	28.4Kb	incomplete	32	1526925-1555411	PHAGE_Phage_Gifsy_1_NC_010392(3)	0.4842
7	33Kb	intact	40	1548787-1581836	PHAGE_Entero_BP_4795_NC_004813(25)	0.5432
8	75.2Kb	intact	85	1858362-1933582	stx2d phage (PHAGE_Entero_mEp213_NC_019720(9))	0.5003
9	32.3Kb	incomplete	25	1937551-1969926	PHAGE_Entero_lambda_NC_001416(3)	0.4994
10	41.2Kb	intact	45	2444134-2485400	PHAGE_Escher_pro483_NC_028943(32)	0.5187
11	35Kb	intact	47	3035340-3070400	PHAGE_Salmon_Fels_2_NC_010463(37)	0.5107
6182-50
Total: 2 prophage regions have been identified, of which 2 regions are intact, 0 regions are incomplete, and 0 regions are questionable.
Region	Region Length	Completeness	# Total Proteins	Region Position	Most Common Phage	GC %
Spades assembly of SRA: SRR1840562	35.8Kb	intact	43	144171-180018	PHAGE_Salmon_Fels_2_NC_010463(34)	0.4903
	51.5Kb	intact	52	3845-55406	PHAGE_Entero_lambda_NC_001416(25)	0.5057
2013C-3181
Total: 7 prophage regions have been identified, of which 5 regions are intact, 2 regions are incomplete, and 0 regions are questionable.
Region chromosome	Region Length	Completeness	# Total Proteins	Region Position	Most Common Phage	GC %
1	31.4Kb	intact	35	1175719-1207215	PHAGE_Entero_lambda_NC_001416(18)	0.5401
2	82.7Kb	intact	90	1211410-1294121	PHAGE_Entero_BP_4795_NC_004813(26)	0.5068
3	68.3Kb	intact	81	1533770-1602112	PHAGE_Shigel_Ss_VASD_NC_028685(60)	0.5025
4	10.4Kb	incomplete	11	1828269-1838668	PHAGE_Erwini_phiEaH2_NC_019929(1)	0.5288
5	45.9Kb	intact	58	2095544-2141470	PHAGE_Entero_lambda_NC_001416(26)	0.5177
6	10.3Kb	incomplete	16	2421743-2432137	PHAGE_Rhodot_RM378_NC_004735(1)	0.5009
7	39.3Kb	intact	50	4924101-4963485	PHAGE_Entero_P88_NC_026014(38)	0.5216
BLASTn [1] comparison of the identified non-Stx or Cdt complement with PHASTER [2]. Phages show partial homology to a number of enterobacteria phages, including phage λ (NC_001416) [3], HK629 (NC_019711), BP-4795 (NC_004813 [4],phiP27 (NC_003356) [5] or fiAA91-ss (NC_022750) [6], among others. We also noted that several of these prophages carry transposons and IS elements that are known drivers o…
Supplementary References
[1] Altschul SF, Gish W, Miller W, Myers EW, Lipman DJ. Basic local alignment search tool. J Mol Biol, Research Support, U.S. Gov't, P.H.S. 1990;215(3):403-410.
[2] Arndt D, Grant JR, Marcu A, Sajed T, Pon A et al. PHASTER: a better, faster version of the PHAST phage search tool. Nucleic Acids Res 2016;44(W1):W16-21.
[3] Wu R, Taylor E. Nucleotide sequence analysis of DNA. II. Complete nucleotide sequence of the cohesive ends of bacteriophage lambda DNA. J Mol Biol 1971;57(3):491-511.
[4] Creuzburg K, Recktenwald J, Kuhle V, Herold S, Hensel M et al. The Shiga toxin 1-converting bacteriophage BP-4795 encodes an NleA-like type III effector protein. J Bacteriol 2005;187(24):8494-8498.
[5] Recktenwald J, Schmidt H. The nucleotide sequence of Shiga toxin (Stx) 2e-encoding phage phiP27 is not related to other Stx phage genomes, but the modular genetic structure is conserved. Infect Immun 2002;70(4):1896-1908.
[6] Allue-Guardia A, Imamovic L, Muniesa M. Evolution of a self-inducible cytolethal distending toxin type V-encoding bacteriophage from Escherichia coli O157:H7 to Shigella sonnei. J Virol 2013;87(24):13665-13675.
[7] Yin S, Rusconi B, Sanjar F, Goswami K, Xiaoli LZ et al. Escherichia coli O157:H7 strains harbor at least three distinct sequence types of Shiga toxin 2a-converting phages. Bmc Genomics 2015;16.
[8] Eppinger M, Mammel MK, Leclerc JE, Ravel J, Cebula TA. Genomic anatomy of Escherichia coli O157:H7 outbreaks. Proc Natl Acad Sci U S A 2011;108(50):20142-20147.107

## Sheet: Table S3-2 Summary PHASTER
Supplemental Table 3. Predicted prophage and mobilome inventory
Strain	ST complex	Number of prophages	Prevalence of prophages
EH53	820	11	PHAGE_Entero_lambda_NC_001416(2)	PHAGE_Entero_BP_4795_NC_004813	-	PHAGE_Entero_DE3_NC_042057	-	-	PHAGE_Entero_mEp460_NC_019716	-	PHAGE_Entero_P4_NC_001609	-	-	-	-	PHAGE_Entero_YYZ_2008_NC_011356(2)	-	-	-	-	-	PHAGE_Yersin_PY54_NC_005069	-	-		-	-	-	-	-	-	PHAGE_Entero_P2_NC_001895	-	-	-	-	-	-	-	-	-	-	-	-	-	-	-	-	-
EH71	820	11	PHAGE_Entero_lambda_NC_001416(2)	PHAGE_Entero_BP_4795_NC_004813	-	PHAGE_Entero_DE3_NC_042057	PHAGE_Salmon_118970_sal3_NC_031940	-	PHAGE_Entero_mEp460_NC_019716	-	-	-	-	-	PHAGE_Erwini_ENT90_NC_019932	PHAGE_Entero_YYZ_2008_NC_011356	-	-	-	-	-	PHAGE_Yersin_PY54_NC_005069	-	-	-	-	-	-	PHAGE_Mannhe_vB_MhS_587AP2_NC_028743	-	-	-	-	-	-	-	-	-	-	-	-	-	-	-	-	-	-	-	PHAGE_Stx2_II_NC_004914
EH41	820	8	PHAGE_Entero_lambda_NC_001416(3)	PHAGE_Entero_BP_4795_NC_004813	-	-	-	-	PHAGE_Entero_mEp460_NC_019716(2)	-	-	-	-	-	-	-	-	-	-	-	-	-	-	-	PHAGE_Escher_pro147_NC_028896	-	-	-	-	-	-	-	-	-	-	-	-	-	-	-	-	-	-	-	PHAGE_Klebsi_phiKO2_NC_005857	-	-	-	-
53	820	9	PHAGE_Entero_lambda_NC_001416	PHAGE_Entero_BP_4795_NC_004813	-	PHAGE_Entero_DE3_NC_042057 (3)	-	-	PHAGE_Entero_mEp460_NC_019716	-	-	-	-	-	PHAGE_Erwini_ENT90_NC_019932	PHAGE_Entero_YYZ_2008_NC_011356	-	-	-	-	-	-	-	-	-	-	-	-	-	-	-	PHAGE_Entero_P2_NC_001895	-	-	-	-	-	-	-	-	-	-	-	-	-	-	-	-	-
98NK2	820	10	PHAGE_Entero_lambda_NC_001416(2)	PHAGE_Entero_BP_4795_NC_004813	-	PHAGE_Entero_DE3_NC_042057	-	-	PHAGE_Entero_mEp460_NC_019716 (2)	-	-	-	-	-	PHAGE_Erwini_ENT90_NC_019932	PHAGE_Entero_YYZ_2008_NC_011356	-	-	-	-	-	PHAGE_Yersin_PY54_NC_005069	-	-	-	-	-	-	-	-	-	-	-	-	-	-	-	PHAGE_Entero_P88_NC_026014	-	-	-	-	-	-	-	-	-	-	-
97027695	820	11	PHAGE_Entero_lambda_NC_001416(2)	-	-	PHAGE_Entero_DE3_NC_042057	PHAGE_Salmon_118970_sal3_NC_031940	-	PHAGE_Entero_mEp460_NC_019716	-	-	-	-	-	PHAGE_Erwini_ENT90_NC_019932	PHAGE_Entero_YYZ_2008_NC_011356	-	PHAGE_Salmon_Fels_2_NC_010463	-	-	-	-	-	-	-	-	-	-	PHAGE_Mannhe_vB_MhS_587AP2_NC_028743	-	-	-	-	-	PHAGE_Cronob_phiES15_NC_018454	-	-	-	-	-	-	-	-	-	-	-	-	-	-
16	820	10	PHAGE_Entero_lambda_NC_001416(2)	PHAGE_Entero_BP_4795_NC_004813	-	PHAGE_Entero_DE3_NC_042057	-	-	PHAGE_Entero_mEp460_NC_019716	-	-	-	-	-	-	PHAGE_Entero_YYZ_2008_NC_011356 (2)	-	-	-	-	-	PHAGE_Yersin_PY54_NC_005069	-	-	-	-	-	-	PHAGE_Mannhe_vB_MhS_587AP2_NC_028743	-	-	-	-	-	-	-	-	-	-	-	-	-	-	-	-	-	-	-	-
99008358	820	11	PHAGE_Entero_lambda_NC_001416(2)	PHAGE_Entero_BP_4795_NC_004813	-	PHAGE_Entero_DE3_NC_042057 (2)	-	-	PHAGE_Entero_mEp460_NC_019716	-	-	-	-	-	-	PHAGE_Entero_YYZ_2008_NC_011356 (2)	-	-	-	-	-	PHAGE_Yersin_PY54_NC_005069	-	-	-	-	-	-	-	-	-	-	-	-	-	-	-	-	-	-	-	-	-	-	-	-	-	-	-
6182-50	223	2	PHAGE_Entero_lambda_NC_001416(25)	-	-	-	-	-	-	-	-	-	-	-	-	-	-	PHAGE_Salmon_Fels_2_NC_010463(34)	-	-	-	-	-	-	-	-	-	-	-	-	-	-	-	-	-	-	-	-	-	-	-	-	-	-	-	-	-	-	-
2014C-4135	223	4	PHAGE_Entero_lambda_NC_001416(2)	-	-	-	PHAGE_Salmon_118970_sal3_NC_031940	-	PHAGE_Entero_mEp460_NC_019716	-	-	-	-	-	-	-	-	-	-	-	-	-	-	-	-	-	-	-	-	-	-	-	-	-	-	-	-	-	-	-	-	-	-	-	-	-	-	-	-
TW02918	223	5	PHAGE_Entero_lambda_NC_001416	-	-	-	-	-	PHAGE_Entero_mEp460_NC_019716 (2)	-	-	-	-	-	-	-	-	-	-	-	PHAGE_Phage_Gifsy_2_NC_010393	-	PHAGE_Entero_Mu_NC_000929	-	-	-	-	-	-	-	-	-	-	-	-	-	-	-	-	-	-	-	-	-	-	-	-	-	-
MDP9-27	223	6	-	-	-	-	-	-	-	-	PHAGE_Entero_P4_NC_001609	PHAGE_Phage_Gifsy_1_NC_010392	-	-	-	-	PHAGE_Entero_fiAA91_ss_NC_022750	-	PHAGE_Entero_phiP27_NC_003356	-	-	-	-	-	-	-	-	-	-	-	-	-	PHAGE_Escher_D108_NC_013594	-	-	-	-	-	-	-	-	-	-	-	-	-	-	-	-
RM10940	223	7	PHAGE_Entero_lambda_NC_001416(2)	-	-	-	PHAGE_Salmon_118970_sal3_NC_031940	-	-	-	PHAGE_Entero_P4_NC_001609	-	-	-	-	-	PHAGE_Entero_fiAA91_ss_NC_022750	-	PHAGE_Entero_phiP27_NC_003356	-	-	-	-	-	-	-	-	-	-	-	-	-	PHAGE_Escher_D108_NC_013594	-	-	-	-	-	-	-	-	-	-	-	-	-	-	-	-
RM7807	223v3	10	PHAGE_Entero_lambda_NC_001416(2)	-	PHAGE_Shigel_SfII_NC_021857	-	PHAGE_Salmon_118970_sal3_NC_031940	PHAGE_Entero_HK629_NC_019711	-	-	PHAGE_Entero_P4_NC_001609	-	-	PHAGE_Entero_mEp237_NC_019704	-	-	-	-	-	-	-	-	-	-	PHAGE_Escher_pro147_NC_028896	-	PHAGE_Salmon_RE_2010_NC_019488	-	-	-	PHAGE_Gordon_Schwabeltier_NC_031255	-	-	-	-	-	-	-	-	-	-	-	-	-	-	-	-	-	-
RM7788	223v3	10	PHAGE_Entero_lambda_NC_001416(2)	-	PHAGE_Shigel_SfII_NC_021857	-	PHAGE_Salmon_118970_sal3_NC_031940	PHAGE_Entero_HK629_NC_019711	-	-	PHAGE_Entero_P4_NC_001609	-	-	PHAGE_Entero_mEp237_NC_019704	-	-	-	-	-	-	-	-	-	-	PHAGE_Escher_pro147_NC_028896	-	PHAGE_Salmon_RE_2010_NC_019488	-	-	-	PHAGE_Gordon_Schwabeltier_NC_031255	-	-	-	-	-	-	-	-	-	-	-	-	-	-	-	-	-	-
RM7806	223v3	12	PHAGE_Entero_lambda_NC_001416(2)	PHAGE_Entero_BP_4795_NC_004813	PHAGE_Shigel_SfII_NC_021857	-	PHAGE_Salmon_118970_sal3_NC_031940	PHAGE_Entero_HK629_NC_019711	-	PHAGE_Sodali_phiSG1_NC_007902	PHAGE_Entero_P4_NC_001609	PHAGE_Phage_Gifsy_1_NC_010392	PHAGE_Escher_pro483_NC_028943	PHAGE_Entero_mEp237_NC_019704	-	-	-	PHAGE_Salmon_Fels_2_NC_010463	-	-	-	-	-	-	-	-	-	-	-	-	-	-	-	-	-	-	-	-	-	-	-	-	-	-	-	-	-	-	-
RM10466	223	11	PHAGE_Entero_lambda_NC_001416(2)	PHAGE_Entero_BP_4795_NC_004813(2)	PHAGE_Shigel_SfII_NC_021857	-	-	PHAGE_Entero_HK629_NC_019711	-	-	-	PHAGE_Phage_Gifsy_1_NC_010392	PHAGE_Escher_pro483_NC_028943	-	-	-	-	PHAGE_Salmon_Fels_2_NC_010463(2)	-	-	-	-	-	-	-	-	-	-	-	-	-	-	-	-	-	-	-	-	PHAGE_Entero_mEp213_NC_019720	-	-	-	-	-	-	-	-	-	-
34	223	9	-	PHAGE_Entero_BP_4795_NC_004813	PHAGE_Shigel_SfII_NC_021857	PHAGE_Entero_DE3_NC_042057	-	PHAGE_Entero_HK629_NC_019711	-	PHAGE_Sodali_phiSG1_NC_007902	-	PHAGE_Phage_Gifsy_1_NC_010392	PHAGE_Escher_pro483_NC_028943	-	-	-	-	-	-	-	PHAGE_Phage_Gifsy_2_NC_010393	-	-	-	-	-	-	-	-	-	-	-	-	-	-	-	-	-	PHAGE_Entero_mEp213_NC_019720	-	-	-	-	-	-	-	-	-	-
07-4224	223	7	PHAGE_Entero_lambda_NC_001416	-	PHAGE_Shigel_SfII_NC_021857	-	-	-	-	-	-	-	PHAGE_Escher_pro483_NC_028943	-	-	-	-	PHAGE_Salmon_Fels_2_NC_010463	-	PHAGE_Entero_c_1_NC_019706	-	-	-	PHAGE_Salmon_SJ46_NC_031129	-	-	-	-	-	-	-	-	-	-	-	-	-	-	-	-	-	PHAGE_Escher_TL_2011b_NC_019445	-	-	-	-	-	-	-
24	223	9	-	PHAGE_Entero_BP_4795_NC_004813	-	PHAGE_Entero_DE3_NC_042057 (2)	PHAGE_Salmon_118970_sal3_NC_031940	-	-	PHAGE_Sodali_phiSG1_NC_007902	-	-	PHAGE_Escher_pro483_NC_028943	-	-	-	-	-	-	-	PHAGE_Phage_Gifsy_2_NC_010393	-	-	-	-	-	-	-	-	PHAGE_Entero_mEp235_NC_019708	-	-	-	-	-	-	-	-	-	-	-	-	-	-	-	-	-	-	-
CL-3	223	7	PHAGE_Entero_lambda_NC_001416	PHAGE_Entero_BP_4795_NC_004813	PHAGE_Shigel_SfII_NC_021857	-	-	PHAGE_Entero_HK629_NC_019711	-	-	-	-	-	-	-	-	-	-	-	PHAGE_Entero_c_1_NC_019706	-	-	-	PHAGE_Salmon_SJ46_NC_031129	-	-	-	-	-	-	-	-	-	-	-	PHAGE_Brucel_BiPBO1_NC_031264	-	-	-	-	-	-	-	-	-	-	-	-	-
TW01391	223	13	PHAGE_Entero_lambda_NC_001416	PHAGE_Entero_BP_4795_NC_004813	PHAGE_Shigel_SfII_NC_021857	PHAGE_Entero_DE3_NC_042057	PHAGE_Salmon_118970_sal3_NC_031940	-	-	PHAGE_Sodali_phiSG1_NC_007902	-	PHAGE_Phage_Gifsy_1_NC_010392	PHAGE_Escher_pro483_NC_028943	-	PHAGE_Erwini_ENT90_NC_019932	-	-	-	-	PHAGE_Entero_c_1_NC_019706	PHAGE_Phage_Gifsy_2_NC_010393	-	-	-	-	PHAGE_Entero_P2_NC_001895	-	-	-	-	-	-	-	-	-	-	-	-	-	PHAGE_Escher_P2_NC_041848	-	-	-	-	-	-	-	-	-
38	223	11	-	PHAGE_Entero_BP_4795_NC_004813	PHAGE_Shigel_SfII_NC_021857	PHAGE_Entero_DE3_NC_042057 (2)	-	-	-	PHAGE_Sodali_phiSG1_NC_007902	-	PHAGE_Phage_Gifsy_1_NC_010392	PHAGE_Escher_pro483_NC_028943	-	PHAGE_Erwini_ENT90_NC_019932	-	-	-	-	PHAGE_Entero_c_1_NC_019706	PHAGE_Phage_Gifsy_2_NC_010394	-	-	-	-	-	-	-	-	-	-	-	-	-	-	-	-	-	-	-	-	-	-	-	-	-	-	-	-
MDP12-47	223v3	12	PHAGE_Entero_lambda_NC_001416	PHAGE_Entero_BP_4795_NC_004813	PHAGE_Shigel_SfII_NC_021857	PHAGE_Entero_DE3_NC_042057	-	-	-	PHAGE_Sodali_phiSG1_NC_007902	-	PHAGE_Phage_Gifsy_1_NC_010392	-	PHAGE_Entero_mEp237_NC_019704	-	-	-	-	-	PHAGE_Entero_c_1_NC_019706	-	-	-	-	-	PHAGE_Entero_P2_NC_001895	PHAGE_Salmon_RE_2010_NC_019488	-	-	-	-	-	-	-	-	-	PHAGE_Yersin_L_413C_NC_004745	-	-	-	PHAGE_Entero_HK225_NC_019717	-	-	-	-	-	-	-	-
MDP10-35	223	12	-	PHAGE_Entero_BP_4795_NC_004813	PHAGE_Shigel_SfII_NC_021857	PHAGE_Entero_DE3_NC_042057	PHAGE_Salmon_118970_sal3_NC_031940	PHAGE_Entero_HK629_NC_019711	-	PHAGE_Sodali_phiSG1_NC_007902	-	PHAGE_Phage_Gifsy_1_NC_010392	-	-	PHAGE_Erwini_ENT90_NC_019932	-	-	PHAGE_Salmon_Fels_2_NC_010463	-	PHAGE_Entero_c_1_NC_019706	PHAGE_Phage_Gifsy_2_NC_010393	-	-	-	-	-	-	-	-	-	-	-	-	-	-	-	PHAGE_Yersin_L_413C_NC_004745	-	-	-	-	-	-	-	-	-	-	-	-
RM9245	223	8	PHAGE_Entero_lambda_NC_001416	PHAGE_Entero_BP_4795_NC_004813	PHAGE_Shigel_SfII_NC_021857	-	PHAGE_Salmon_118970_sal3_NC_031940	PHAGE_Entero_HK629_NC_019711	-	-	-	-	-	PHAGE_Entero_mEp237_NC_019704	-	-	-	-	PHAGE_Entero_phiP27_NC_003356	-	-	-	PHAGE_Entero_Mu_NC_000929	-	-	-	-	PHAGE_Entero_ES18_NC_006949	-	-	-	-	-	-	-	-	-	-	-	-	-	-	-	-	-	-	-	-	-
RM9246	223	6	-	-	PHAGE_Shigel_SfII_NC_021857	-	-	PHAGE_Entero_HK629_NC_019711	-	-	-	-	-	PHAGE_Entero_mEp237_NC_019704	-	-	-	-	PHAGE_Entero_phiP27_NC_003356	-	-	-	PHAGE_Entero_Mu_NC_000929	-	-	-	-	PHAGE_Entero_ES18_NC_006949	-	-	-	-	-	-	-	-	-	-	-	-	-	-	-	-	-	-	-	-	-
RM9244	223	7	PHAGE_Entero_lambda_NC_001416	-	PHAGE_Shigel_SfII_NC_021857	-	-	PHAGE_Entero_HK629_NC_019711	-	-	-	-	-	PHAGE_Entero_mEp237_NC_019704	-	-	-	-	PHAGE_Entero_phiP27_NC_003356	-	-	-	PHAGE_Entero_Mu_NC_000929	-	-	-	-	PHAGE_Entero_ES18_NC_006949	-	-	-	-	-	-	-	-	-	-	-	-	-	-	-	-	-	-	-	-	-
00-3076	223	11	PHAGE_Entero_lambda_NC_001416(2)	PHAGE_Entero_BP_4795_NC_004813(2)	PHAGE_Shigel_SfII_NC_021857	-	PHAGE_Salmon_118970_sal3_NC_031940(2)	-	-	-	PHAGE_Entero_P4_NC_001609(2)	-	PHAGE_Escher_pro483_NC_028943	-	-	-	PHAGE_Entero_fiAA91_ss_NC_022750	-	-	-	-	-	-	-	-	-	-	-	-	-	-	-	-	-	-	-	-	-	-	-	-	-	-	-	-	-	-	-	-
MDP12-35	223	12	PHAGE_Entero_lambda_NC_001416	PHAGE_Entero_BP_4795_NC_004813	PHAGE_Shigel_SfII_NC_021857	PHAGE_Entero_DE3_NC_042057	PHAGE_Salmon_118970_sal3_NC_031940	-	-	PHAGE_Sodali_phiSG1_NC_007902	-	-	-	PHAGE_Entero_mEp237_NC_019704	PHAGE_Erwini_ENT90_NC_019932	-	-	PHAGE_Salmon_Fels_2_NC_01046	-	-	-	-	-	-	-	PHAGE_Entero_P2_NC_001895	-	-	-	PHAGE_Entero_mEp235_NC_019708	-	-	-	-	-	-	-	-	-	PHAGE_Escher_P2_NC_041848	-	-	-	-	-	-	-	-	-
10	234	8	PHAGE_Entero_lambda_NC_001417	PHAGE_Entero_BP_4795_NC_004813	PHAGE_Shigel_SfII_NC_021857	-	-	-	-	PHAGE_Sodali_phiSG1_NC_007902	-	PHAGE_Phage_Gifsy_1_NC_010392	-	-	-	PHAGE_Entero_YYZ_2008_NC_011356	PHAGE_Entero_fiAA91_ss_NC_022750	-	-	-	-	-	-	-	-	-	-	-	-	-	-	-	-	PHAGE_Shigel_Sf6_NC_005344	-	-	-	-	-	-	-	-	-	-	-	-	-	-	-
TS18/08	223	10	PHAGE_Entero_lambda_NC_001416	PHAGE_Entero_BP_4795_NC_004813	PHAGE_Shigel_SfII_NC_021857	-	-	PHAGE_Entero_HK629_NC_019711	-	-	PHAGE_Entero_P4_NC_001609	-	-	-	-	-	PHAGE_Entero_fiAA91_ss_NC_022750	-	PHAGE_Entero_phiP27_NC_003356	-	-	-	-	PHAGE_Salmon_SJ46_NC_031129	-	-	-	-	-	-	-	-	-	PHAGE_Shigel_Sf6_NC_005344	-	-	-	-	-	-	-	-	PHAGE_Escher_phiV10_NC_007804	-	-	-	-	-	-
55	223v3	10	-	PHAGE_Entero_BP_4795_NC_004813	PHAGE_Shigel_SfII_NC_021857	PHAGE_Entero_DE3_NC_042057	PHAGE_Salmon_118970_sal3_NC_031940	-	-	PHAGE_Sodali_phiSG1_NC_007902	PHAGE_Entero_P4_NC_001609	-	-	-	-	-	PHAGE_Entero_fiAA91_ss_NC_022750	-	-	-	-	-	-	-	-	-	-	-	-	-	-	-	-	-	PHAGE_Cronob_phiES15_NC_018454	-	-	-	-	-	-	-	-	PHAGE_Salmon_SEN34_NC_028699	-	-	-	-	-
4	223	6	PHAGE_Entero_lambda_NC_001416	PHAGE_Entero_BP_4795_NC_004813	PHAGE_Shigel_SfII_NC_021857	-	-	PHAGE_Entero_HK629_NC_019711	-	-	-	-	-	-	-	-	PHAGE_Entero_fiAA91_ss_NC_022750	-	-	-	-	-	-	-	-	-	-	-	-	-	-	-	-	-	-	PHAGE_Brucel_BiPBO1_NC_031264	-	-	-	-	-	-	-	-	-	-	-	-	-
2013C-3181	846	7	PHAGE_Entero_lambda_NC_001416(2)	PHAGE_Entero_BP_4795_NC_004813	-	-	-	-	-	-	-	-	-	-	-	-	-	-	-	-	-	-	-	-	-	-	-	-	-	-	-	-	-	-	-	-	-	PHAGE_Entero_P88_NC_026014	-	-	-	-	-	-	-	PHAGE_Shigel_Ss_VASD_NC_028685	PHAGE_Erwini_phiEaH2_NC_019929	PHAGE_Rhodot_RM378_NC_004735	-
		Number of strains with prophage:	28	24	20	15	14	12	10	10	9	9	8	8	8	8	7	7	6	6	6	5	4	3	3	3	3	3	3	2	2	2	2	2	2	2	2	2	2	2	1	1	1	1	1	1	1	1	1
[truncated: 4 more columns]

## Sheet: Table S3-3 Stx-prophages
Supplemental Table 3. Predicted prophage and mobilome inventory
Strain	ST complex	stx subtype and position [bp]	Phage location [bp]	Phage location [with insertion sites] [bp]	Insertion site [integrase side] and position [bp]	Integrase gene (locus) [bp]
2013C-3181	846	stx1a: 1576124-1574898	1543656-1602112	1543656-1602687	wrbA: 1602109-1602687	1600802-1602112
00-3076	223	stx2a-1: 926400-927640	909253-957350	908292-958841	potC: 908292-909086	909253-910371
	223	stx2a-2: 2111899-2110659	2078063-2127750	2077545-2128438	ycgE: 2127791-2128438	2126430-2127716
2014C-4135	223	stx2d: 927927-926484	894567-945180	893441-947411	dusA: 893441-894478	894567-895664
RM10466	223	stx2d: 1916533-1915090	1877654-1932369	1876058-1932505	tranporter: 1932398-1932505	1906125-1907363/ 1931095-1932369
	223	stx2a-1: 1127295-1128738	1111033-1160042	1109966-1160300	yccA: 1109966-1110625	1111033-1112052
	223	stx2a-2: 1329006-1330449	1312057-1360902	1311096-1361931	potC: 1311096-1311890	1312057-1313175
4	223	stx2a: 1990622-1991862	1973804-2022705	1972843- 2024227	potC: 1972843-1973637	1973804-1974922
EH41	820	stx2a: 366329-367569	347616-398329	346783-399455	dusA: 398418-399455	397232-398329
	820	stx2d: 2071448-2072688	2055214-2100592	2054253- 2102115	potC: 2054253-2055047	2055214-2056332

## Sheet: Table S3-4 IslandViewer4
Supplemental Table 3. Predicted prophage and mobilome inventory
Reference	Island start	Island end	Length	Gene ID	Locus	Gene start	Gene end	Strand	Product
EH41 (ST-820)	344410	398329	53919	lexA	GC231_01570	344410	345018	Forward	repressor LexA
EH41 (ST-820)				dinF	GC231_01575	345091	346416	Forward	MATE family efflux transporter DinF
EH41 (ST-820)					GC231_01580	346532	346741	Forward	CsbD family protein
EH41 (ST-820)				zur	GC231_01585	346783	347298	Reverse	zinc uptake transcriptional repressor Zur
EH41 (ST-820)					GC231_01590	347616	347870	Forward	hypothetical protein
EH41 (ST-820)					GC231_01595	347894	348606	Forward	DUF2713 family protein
EH41 (ST-820)					GC231_01600	348970	349092	Forward	tRNA-dihydrouridine synthase
EH41 (ST-820)					GC231_01605	349221	349754	Forward	hypothetical protein
EH41 (ST-820)					GC231_01610	350172	350453	Reverse	pyocin activator protein PrtN
EH41 (ST-820)					GC231_01615	350490	351062	Reverse	3'-5' exoribonuclease
EH41 (ST-820)					GC231_01620	351062	351796	Reverse	DUF551 domain-containing protein
EH41 (ST-820)					GC231_01625	351799	351990	Reverse	hypothetical protein
EH41 (ST-820)					GC231_01630	351992	352546	Reverse	ead/Ea22-like family protein
EH41 (ST-820)					GC231_01635	352543	352782	Reverse	hypothetical protein
EH41 (ST-820)					GC231_01640	352775	352978	Reverse	hypothetical protein
EH41 (ST-820)					GC231_01645	352975	353337	Reverse	hypothetical protein
EH41 (ST-820)				yfdR	GC231_01650	353328	353864	Reverse	5'-deoxynucleotidase
EH41 (ST-820)					GC231_01655	353992	354816	Reverse	DUF2303 family protein
EH41 (ST-820)					GC231_01660	354882	355244	Reverse	hypothetical protein
EH41 (ST-820)					GC231_01665	355502	355927	Forward	hypothetical protein
EH41 (ST-820)					GC231_01670	356023	356715	Reverse	helix-turn-helix domain-containing protein
EH41 (ST-820)					GC231_01675	356689	356841	Forward	amino acid permease
EH41 (ST-820)					GC231_01680	356813	357073	Forward	helix-turn-helix domain-containing protein
EH41 (ST-820)					GC231_01685	357066	357617	Forward	hypothetical protein
EH41 (ST-820)					GC231_01690	357614	358768	Forward	peptidase
EH41 (ST-820)					GC231_01695	358765	359607	Forward	peptidase
EH41 (ST-820)					GC231_01700	359604	359828	Forward	hypothetical protein
EH41 (ST-820)					GC231_01705	359825	360643	Forward	helix-turn-helix domain-containing protein
EH41 (ST-820)					GC231_01710	360738	361391	Forward	phage N-6-adenine-methyltransferase
EH41 (ST-820)					GC231_01715	361388	361714	Forward	LexA family transcriptional regulator
EH41 (ST-820)					GC231_01720	361711	362100	Forward	RusA family crossover junction endodeoxyribonuclease
EH41 (ST-820)					GC231_01725	362120	362929	Forward	KilA-N domain-containing protein
EH41 (ST-820)					GC231_01730	362937	363926	Forward	DUF968 domain-containing protein
EH41 (ST-820)					GC231_01735	363944	364324	Forward	antitermination protein Q
EH41 (ST-820)					GC231_01740	364540	364737	Forward	TrmB family transcriptional regulator
EH41 (ST-820)					GC231_01745	364888	365946	Forward	site-specific DNA-methyltransferase
EH41 (ST-820)				stxA2	GC231_01765	366329	367288	Forward	Shiga toxin Stx2 subunit A
EH41 (ST-820)					GC231_01770	367300	367569	Forward	Shiga toxin Stx2a subunit B
EH41 (ST-820)				iraM	GC231_01775	367867	368190	Reverse	anti-adapter protein IraM
EH41 (ST-820)					GC231_01780	368434	370398	Forward	DUF1737 domain-containing protein
EH41 (ST-820)					GC231_01785	370513	370701	Reverse	hypothetical protein
EH41 (ST-820)					GC231_01790	370893	371108	Forward	holin
EH41 (ST-820)					GC231_01795	371113	371646	Forward	glycoside hydrolase family protein
EH41 (ST-820)					GC231_01800	371920	372486	Forward	hypothetical protein
EH41 (ST-820)					GC231_01805	372486	372635	Forward	hypothetical protein
EH41 (ST-820)					GC231_01810	372638	373075	Forward	lysis protein
EH41 (ST-820)					GC231_01815	373278	373820	Forward	Rha family transcriptional regulator
EH41 (ST-820)					GC231_01820	374497	375006	Forward	terminase
EH41 (ST-820)					GC231_01825	374978	376906	Forward	phage terminase large subunit family protein
EH41 (ST-820)					GC231_01830	376890	377096	Forward	phage tail protein
EH41 (ST-820)					GC231_01835	377093	378685	Forward	phage portal protein
EH41 (ST-820)					GC231_01840	378675	380180	Forward	S49 family peptidase
EH41 (ST-820)					GC231_01845	380217	380564	Forward	head decoration protein
EH41 (ST-820)					GC231_01850	380622	381650	Forward	major capsid protein E
EH41 (ST-820)					GC231_01855	381702	382085	Forward	DNA-packaging protein FI
EH41 (ST-820)					GC231_01860	382078	382431	Forward	phage tail protein
EH41 (ST-820)					GC231_01865	382447	383022	Forward	phage tail protein
EH41 (ST-820)					GC231_01870	383019	383414	Forward	phage tail protein
EH41 (ST-820)					GC231_01875	383422	384174	Forward	phage tail protein
EH41 (ST-820)					GC231_01880	384188	384619	Forward	phage minor tail protein G
EH41 (ST-820)					GC231_01885	384646	385059	Forward	phage tail assembly protein T
EH41 (ST-820)					GC231_01890	385040	387616	Forward	phage tail tape measure protein
EH41 (ST-820)					GC231_01895	387613	387942	Forward	phage tail protein
EH41 (ST-820)					GC231_01900	387942	388640	Forward	phage minor tail protein L
EH41 (ST-820)					GC231_01905	388651	389394	Forward	phage tail protein
EH41 (ST-820)					GC231_01910	389292	389930	Forward	tail assembly protein
EH41 (ST-820)					GC231_01915	390171	393638	Forward	DUF1983 domain-containing protein
EH41 (ST-820)					GC231_01920	393837	393977	Forward	Hok/Gef family protein
EH41 (ST-820)					GC231_01925	394122	395744	Forward	phage tail protein
EH41 (ST-820)					GC231_01930	395754	395966	Forward	phage tail protein
EH41 (ST-820)					GC231_01935	395978	396652	Forward	DUF4376 domain-containing protein
EH41 (ST-820)					GC231_01940	396922	397170	Reverse	DinI-like family protein
EH41 (ST-820)					GC231_01945	397232	398329	Reverse	tyrosine-type recombinase/integrase
EH41 (ST-820)	602123	606721	4598	pyrL	GC231_02930	602123	602257	Reverse	pyr operon leader peptide
EH41 (ST-820)					GC231_02935	602538	602933	Reverse	RidA family protein
EH41 (ST-820)				bdcA	GC231_02940	603064	603777	Reverse	SDR family oxidoreductase
EH41 (ST-820)					GC231_02945	603848	604441	Forward	TetR family transcriptional regulator
EH41 (ST-820)					GC231_02950	604586	605038	Forward	YhcH/YjgK/YiaL family protein
EH41 (ST-820)					GC231_02955	605161	606504	Forward	DNA-binding protein
EH41 (ST-820)					GC231_02960	606491	606721	Forward	hypothetical protein
EH41 (ST-820)	657011	661616	4605		GC231_03160	657011	657355	Forward	hypothetical protein
EH41 (ST-820)					GC231_03165	658193	658414	Reverse	hypothetical protein
EH41 (ST-820)					GC231_03170	658800	659234	Forward	reverse transcriptase/maturase
EH41 (ST-820)					GC231_03175	659252	660058	Forward	maturase
EH41 (ST-820)					GC231_03180	660134	660457	Reverse	IS110 family transposase
EH41 (ST-820)					GC231_03185	660585	661616	Reverse	LacI family DNA-binding transcriptional regulator
EH41 (ST-820)	694091	699785	5694		GC231_03405	694091	694228	Reverse	hemolysin expression modulating family protein
EH41 (ST-820)					GC231_03410	694274	694599	Forward	hypothetical protein
EH41 (ST-820)					GC231_03415	694773	694932	Forward	transcriptional regulator
EH41 (ST-820)					GC231_03420	694901	695179	Forward	AlpA family phage regulatory protein
EH41 (ST-820)					GC231_03425	695274	695876	Forward	hypothetical protein
EH41 (ST-820)					GC231_03430	695782	695982	Reverse	hypothetical protein
EH41 (ST-820)					GC231_03435	695913	696098	Forward	hypothetical protein
EH41 (ST-820)					GC231_03440	696198	697682	Reverse	DUF3987 domain-containing protein
EH41 (ST-820)					GC231_03445	698913	699785	Forward	GTPase family protein
EH41 (ST-820)	710889	721029	10140		GC231_03515	710889	711017	Forward	transcriptional regulator
EH41 (ST-820)					GC231_03520	711187	711366	Forward	hypothetical protein
EH41 (ST-820)					GC231_03525	711389	711607	Reverse	hypothetical protein
EH41 (ST-820)					GC231_03530	711673	711816	Reverse	HNH endonuclease
EH41 (ST-820)					GC231_03535	711953	712603	Forward	HNH endonuclease
EH41 (ST-820)					GC231_03540	712611	713591	Reverse	sialate O-acetylesterase
EH41 (ST-820)					GC231_03545	713656	714762	Reverse	YjhT family mutarotase
EH41 (ST-820)				nanC	GC231_03550	714782	715498	Reverse	N-acetylneuraminic acid outer membrane channel NanC
EH41 (ST-820)				fimB	GC231_03555	716988	717554	Forward	type 1 fimbria regulatory protein FimB
EH41 (ST-820)				fimE	GC231_03560	718031	718627	Forward	type 1 fimbria regulatory protein FimE
EH41 (ST-820)					GC231_03565	719109	719663	Forward	fimbrial protein
EH41 (ST-820)					GC231_03570	719728	720267	Forward	fimbrial protein
EH41 (ST-820)				fimC	GC231_03575	720304	721029	Forward	type 1 fimbria chaperone FimC
EH41 (ST-820)	967008	973536	6528		GC231_04700	967008	968288	Reverse	fimbrial-like adhesin
EH41 (ST-820)					GC231_04705	968335	968931	Reverse	fimbrial protein
EH41 (ST-820)				yadL	GC231_04710	968958	969560	Reverse	fimbrial-like protein YadL
EH41 (ST-820)					GC231_04715	969575	970144	Reverse	fimbrial protein
EH41 (ST-820)				htrE	GC231_04720	970161	972761	Reverse	Yad fimbria usher protein HtrE
EH41 (ST-820)					GC231_04725	972796	973536	Reverse	fimbrial chaperone
EH41 (ST-820)	1051985	1058147	6162	gloB	GC231_05095	1051985	1052740	Reverse	hydroxyacylglutathione hydrolase
EH41 (ST-820)					GC231_05100	1052774	1053496	Forward	methyltransferase domain-containing protein
EH41 (ST-820)				rnhA	GC231_05105	1053493	1053960	Reverse	ribonuclease HI
EH41 (ST-820)				dnaQ	GC231_05110	1054025	1054756	Forward	DNA polymerase III subunit epsilon
EH41 (ST-820)					GC231_05120	1055296	1056081	Forward	aminopeptidase
EH41 (ST-820)					GC231_05125	1056218	1056697	Reverse	hypothetical protein
EH41 (ST-820)					GC231_05130	1056707	1057621	Reverse	hypothetical protein
EH41 (ST-820)				hcp	GC231_05135	1057665	1058147	Reverse	type VI secretion system tube protein Hcp
EH41 (ST-820)	1122824	1127269	4445		GC231_05425	1122824	1123492	Reverse	hypothetical protein
EH41 (ST-820)				ecpA	GC231_05430	1123550	1124137	Reverse	common pilus major fimbrillin subunit EcpA
EH41 (ST-820)				ecpR	GC231_05435	1124212	1124754	Reverse	ECP biosynthesis operon DNA-binding transcriptional regulator EcpR
EH41 (ST-820)					GC231_05440	1125577	1125804	Forward	hypothetical protein
EH41 (ST-820)					GC231_05445	1125839	1125979	Reverse	50S ribosomal protein L36
EH41 (ST-820)					GC231_05450	1125979	1126242	Reverse	type B 50S ribosomal protein L31
EH41 (ST-820)					GC231_05455	1126605	1126706	Reverse	hypothetical protein
EH41 (ST-820)					GC231_05460	1127180	1127269	Reverse	oxidoreductase
EH41 (ST-820)	1132196	1136606	4410		GC231_05470	1132196	1133053	Reverse	helix-turn-helix domain-containing protein
EH41 (ST-820)					GC231_05475	1133302	1134171	Forward	aldo/keto reductase
EH41 (ST-820)				rclC	GC231_05480	1134331	1134924	Reverse	reactive chlorine species resistance protein RclC
EH41 (ST-820)					GC231_05485	1134936	1135172	Reverse	DUF1471 domain-containing protein
EH41 (ST-820)					GC231_05490	1135281	1136606	Reverse	pyridine nucleotide-disulfide oxidoreductase
EH41 (ST-820)	1142076	1148064	5988		GC231_05520	1142152	1143345	Reverse	autotransporter outer membrane beta-barrel domain-containing protein
EH41 (ST-820)					GC231_05525	1143367	1144449	Reverse	adhesin
EH41 (ST-820)					GC231_05530	1144491	1145252	Reverse	hypothetical protein
EH41 (ST-820)					GC231_05535	1145406	1146200	Reverse	LuxR family transcriptional regulator
EH41 (ST-820)					GC231_05540	1146530	1147093	Reverse	tyrosine-type recombinase/integrase
EH41 (ST-820)					GC231_05545	1147199	1147380	Forward	hypothetical protein
EH41 (ST-820)	1143367	1147380	4013		GC231_05525	1143367	1144449	Reverse	adhesin
EH41 (ST-820)					GC231_05530	1144491	1145252	Reverse	hypothetical protein
EH41 (ST-820)					GC231_05535	1145406	1146200	Reverse	LuxR family transcriptional regulator
EH41 (ST-820)					GC231_05540	1146530	1147093	Reverse	tyrosine-type recombinase/integrase
EH41 (ST-820)					GC231_05545	1147199	1147380	Forward	hypothetical protein
EH41 (ST-820)	1397416	1404158	6742		GC231_06710	1397138	1397818	Reverse	exonuclease
EH41 (ST-820)				bet	GC231_06715	1397815	1398600	Reverse	phage recombination protein Bet
EH41 (ST-820)					GC231_06720	1398606	1398902	Reverse	host-nuclease inhibitor protein Gam
EH41 (ST-820)					GC231_06725	1398899	1398976	Reverse	host cell division inhibitory peptide Kil
EH41 (ST-820)					GC231_06730	1398978	1399184	Reverse	cell division inhibitor protein
EH41 (ST-820)					GC231_06735	1399669	1400601	Reverse	hypothetical protein
EH41 (ST-820)					GC231_06740	1400598	1401071	Reverse	hypothetical protein
EH41 (ST-820)					GC231_06745	1401153	1401845	Reverse	helix-turn-helix domain-containing protein
EH41 (ST-820)					GC231_06750	1401956	1402183	Forward	transcriptional regulator
EH41 (ST-820)					GC231_06755	1402214	1402753	Forward	regulator
EH41 (ST-820)					GC231_06760	1402840	1403769	Forward	Replication protein O
EH41 (ST-820)					GC231_06765	1403766	1404467	Forward	Replication protein P
EH41 (ST-820)	1450081	1457005	6924		GC231_07040	1450088	1450405	Reverse	type IV secretion protein Rhs
EH41 (ST-820)					GC231_07045	1450425	1450658	Reverse	hypothetical protein
EH41 (ST-820)					GC231_07050	1450963	1451328	Reverse	hypothetical protein
EH41 (ST-820)					GC231_07055	1451330	1452601	Reverse	type IV secretion protein Rhs
EH41 (ST-820)					GC231_07060	1452543	1453464	Reverse	RHS repeat protein
EH41 (ST-820)					GC231_07065	1453720	1453884	Reverse	hypothetical protein
EH41 (ST-820)					GC231_07070	1453966	1454595	Reverse	type IV secretion protein Rhs
EH41 (ST-820)					GC231_07075	1454985	1456125	Reverse	hypothetical protein
EH41 (ST-820)					GC231_07080	1456145	1456606	Reverse	DUF1795 domain-containing protein
EH41 (ST-820)				tssI	GC231_07085	1456634	1458535	Reverse	type VI secretion system tip protein VgrG
EH41 (ST-820)	1959831	1966226	6395	pgaC	GC231_09495	1958513	1959838	Reverse	poly-beta-1,6 N-acetyl-D-glucosamine synthase
EH41 (ST-820)				pgaB	GC231_09500	1959831	1961849	Reverse	poly-beta-1,6-N-acetyl-D-glucosamine N-deacetylase PgaB
EH41 (ST-820)				pgaA	GC231_09505	1961858	1964281	Reverse	poly-beta-1,6 N-acetyl-D-glucosamine export porin PgaA
EH41 (ST-820)					GC231_09510	1964868	1966226	Forward	diguanylate cyclase
EH41 (ST-820)	2114217	2122343	8126	iraM	GC231_10370	2114217	2114540	Reverse	anti-adapter protein IraM
EH41 (ST-820)					GC231_10375	2115073	2115183	Reverse	hypothetical protein
EH41 (ST-820)					GC231_10380	2115236	2115640	Reverse	DUF1398 domain-containing protein
EH41 (ST-820)					GC231_10385	2115861	2116592	Reverse	MerR family transcriptional regulator
EH41 (ST-820)				bluF	GC231_10390	2116797	2118008	Reverse	blue light-responsive regulator BluF
EH41 (ST-820)					GC231_10395	2118322	2118558	Forward	two-component-system connector protein YcgZ
EH41 (ST-820)					GC231_10400	2118601	2118873	Forward	two-component-system connector protein YmgA
EH41 (ST-820)				ariR	GC231_10405	2118902	2119168	Forward	biofilm/acid-resistance regulator AriR
EH41 (ST-820)					GC231_10410	2119281	2119529	Forward	hypothetical protein
EH41 (ST-820)					GC231_10415	2119861	2121384	Forward	EAL domain-containing protein
EH41 (ST-820)					GC231_10420	2121516	2121734	Forward	hypothetical protein
EH41 (ST-820)					GC231_10425	2122134	2122343	Forward	hypothetical protein
EH41 (ST-820)	2512088	2519084	6996		GC231_12360	2512088	2513002	Reverse	fimbrial protein
EH41 (ST-820)					GC231_12365	2513061	2513564	Reverse	type 1 fimbrial protein
EH41 (ST-820)					GC231_12370	2513577	2514107	Reverse	fimbrial protein
EH41 (ST-820)					GC231_12375	2514121	2516772	Reverse	fimbria/pilus outer membrane usher protein
EH41 (ST-820)					GC231_12380	2516814	2517524	Reverse	fimbria/pilus periplasmic chaperone
EH41 (ST-820)					GC231_12385	2517885	2518448	Reverse	fimbrial protein
EH41 (ST-820)					GC231_12390	2518500	2518571	Reverse	fimbrial chaperone protein FimC
EH41 (ST-820)					GC231_12395	2518882	2519084	Reverse	helix-turn-helix domain-containing protein
EH41 (ST-820)	2573821	2592549	18728		GC231_12640	2573631	2574230	Reverse	Ail/Lom family outer membrane beta-barrel protein
EH41 (ST-820)					GC231_12645	2574298	2577777	Reverse	DUF1983 domain-containing protein
EH41 (ST-820)					GC231_12650	2577838	2578440	Reverse	tail assembly protein
EH41 (ST-820)					GC231_12655	2578377	2579120	Reverse	phage tail protein
EH41 (ST-820)					GC231_12660	2579126	2579824	Reverse	phage minor tail protein L
EH41 (ST-820)					GC231_12665	2579824	2580153	Reverse	phage tail protein
EH41 (ST-820)					GC231_12670	2580150	2582729	Reverse	phage tail tape measure protein
EH41 (ST-820)					GC231_12675	2582722	2583156	Reverse	phage tail assembly protein T
EH41 (ST-820)					GC231_12680	2583138	2583560	Reverse	phage minor tail protein G
EH41 (ST-820)					GC231_12685	2583576	2584316	Reverse	phage tail protein
EH41 (ST-820)					GC231_12690	2584324	2584719	Reverse	phage tail protein
EH41 (ST-820)					GC231_12695	2584716	2585294	Reverse	phage tail protein
EH41 (ST-820)					GC231_12700	2585306	2585659	Reverse	phage tail protein
EH41 (ST-820)					GC231_12705	2585671	2586066	Reverse	DNA-packaging protein FI
EH41 (ST-820)					GC231_12710	2586108	2587133	Reverse	major capsid protein E
EH41 (ST-820)					GC231_12715	2587189	2587521	Reverse	head decoration protein
EH41 (ST-820)					GC231_12720	2587531	2588850	Reverse	S49 family peptidase
EH41 (ST-820)					GC231_12725	2588831	2590432	Reverse	phage portal protein
EH41 (ST-820)					GC231_12730	2590429	2590635	Reverse	Lambda prophage-derived head-to-tail joining protein W
EH41 (ST-820)					GC231_12735	2590632	2592557	Reverse	phage terminase large subunit family protein
EH41 (ST-820)					GC231_12740	2592532	2593077	Reverse	DNA-packaging protein
EH41 (ST-820)	2574298	2614062	39764		GC231_12645	2574298	2577777	Reverse	DUF1983 domain-containing protein
EH41 (ST-820)					GC231_12650	2577838	2578440	Reverse	tail assembly protein
EH41 (ST-820)					GC231_12655	2578377	2579120	Reverse	phage tail protein
EH41 (ST-820)					GC231_12660	2579126	2579824	Reverse	phage minor tail protein L
EH41 (ST-820)					GC231_12665	2579824	2580153	Reverse	phage tail protein
EH41 (ST-820)					GC231_12670	2580150	2582729	Reverse	phage tail tape measure protein
EH41 (ST-820)					GC231_12675	2582722	2583156	Reverse	phage tail assembly protein T
EH41 (ST-820)					GC231_12680	2583138	2583560	Reverse	phage minor tail protein G
EH41 (ST-820)					GC231_12685	2583576	2584316	Reverse	phage tail protein
EH41 (ST-820)					GC231_12690	2584324	2584719	Reverse	phage tail protein
EH41 (ST-820)					GC231_12695	2584716	2585294	Reverse	phage tail protein
EH41 (ST-820)					GC231_12700	2585306	2585659	Reverse	phage tail protein
EH41 (ST-820)					GC231_12705	2585671	2586066	Reverse	DNA-packaging protein FI
EH41 (ST-820)					GC231_12710	2586108	2587133	Reverse	major capsid protein E
EH41 (ST-820)					GC231_12715	2587189	2587521	Reverse	head decoration protein
EH41 (ST-820)					GC231_12720	2587531	2588850	Reverse	S49 family peptidase
EH41 (ST-820)					GC231_12725	2588831	2590432	Reverse	phage portal protein
EH41 (ST-820)					GC231_12730	2590429	2590635	Reverse	Lambda prophage-derived head-to-tail joining protein W
EH41 (ST-820)					GC231_12735	2590632	2592557	Reverse	phage terminase large subunit family protein
EH41 (ST-820)					GC231_12740	2592532	2593077	Reverse	DNA-packaging protein
EH41 (ST-820)					GC231_12745	2593466	2593699	Forward	DUF3950 domain-containing protein
EH41 (ST-820)					GC231_12750	2593757	2594167	Forward	DUF1398 domain-containing protein
EH41 (ST-820)					GC231_12755	2594319	2594492	Reverse	addiction module toxin, GnsA/GnsB family
EH41 (ST-820)					GC231_12760	2594664	2594819	Reverse	hypothetical protein
EH41 (ST-820)					GC231_12765	2594899	2594964	Reverse	hypothetical protein
EH41 (ST-820)					GC231_12770	2594967	2595155	Reverse	cold-shock protein
EH41 (ST-820)				cspI	GC231_12775	2595166	2595378	Reverse	cold shock protein CspI
EH41 (ST-820)					GC231_12780	2595741	2596238	Reverse	DUF2514 family protein
EH41 (ST-820)					GC231_12785	2596235	2596768	Reverse	glycoside hydrolase family protein
EH41 (ST-820)					GC231_12790	2596765	2597076	Reverse	DUF1327 domain-containing protein
EH41 (ST-820)				essD	GC231_12795	2597081	2597296	Reverse	phage lysis protein EssD
EH41 (ST-820)				cspB	GC231_12800	2598050	2598265	Reverse	cold shock-like protein CspB
EH41 (ST-820)				cspF	GC231_12805	2598566	2598778	Forward	cold shock-like protein CspF
EH41 (ST-820)					GC231_12810	2598833	2598922	Forward	hypothetical protein
EH41 (ST-820)					GC231_12815	2599200	2599952	Reverse	antitermination protein
EH41 (ST-820)					GC231_12820	2599966	2601015	Reverse	DUF968 domain-containing protein
EH41 (ST-820)					GC231_12825	2601017	2601295	Reverse	hypothetical protein
EH41 (ST-820)					GC231_12830	2601362	2601613	Reverse	hypothetical protein
EH41 (ST-820)				hokD	GC231_12835	2601830	2601985	Reverse	type I toxin-antitoxin system toxin HokD
EH41 (ST-820)				relE	GC231_12840	2602057	2602344	Reverse	type II toxin-antitoxin system mRNA interferase RelE
EH41 (ST-820)				relB	GC231_12845	2602344	2602583	Reverse	type II toxin-antitoxin system antitoxin RelB
EH41 (ST-820)					GC231_12850	2602608	2602913	Forward	hypothetical protein
EH41 (ST-820)					GC231_12855	2603116	2603448	Forward	protein flxA
EH41 (ST-820)					GC231_12860	2603885	2605198	Reverse	ISNCY family transposase
EH41 (ST-820)					GC231_12865	2605376	2605558	Forward	hypothetical protein
EH41 (ST-820)					GC231_12870	2606866	2607222	Reverse	class I SAM-dependent methyltransferase
EH41 (ST-820)					GC231_12875	2607219	2607641	Reverse	DUF977 family protein
EH41 (ST-820)					GC231_12880	2607682	2608647	Reverse	hypothetical protein
EH41 (ST-820)					GC231_12885	2608628	2609149	Reverse	hypothetical protein
EH41 (ST-820)				dicC	GC231_12890	2609133	2609363	Reverse	dicB transcriptional regulator DicC
EH41 (ST-820)					GC231_12895	2609447	2609854	Forward	helix-turn-helix domain-containing protein
EH41 (ST-820)					GC231_12900	2610021	2610176	Forward	DUF1391 domain-containing protein
EH41 (ST-820)					GC231_12905	2610336	2610554	Forward	hypothetical protein
EH41 (ST-820)					GC231_12910	2610558	2610722	Reverse	hypothetical protein
EH41 (ST-820)				dicB	GC231_12915	2611122	2611310	Forward	cell division inhibition protein DicB
EH41 (ST-820)					GC231_12920	2611307	2611498	Forward	DUF1482 family protein
EH41 (ST-820)					GC231_12925	2611591	2614062	Forward	exonuclease
EH41 (ST-820)	2592532	2611498	18966		GC231_12735	2590632	2592557	Reverse	phage terminase large subunit family protein
EH41 (ST-820)					GC231_12740	2592532	2593077	Reverse	DNA-packaging protein
EH41 (ST-820)					GC231_12745	2593466	2593699	Forward	DUF3950 domain-containing protein
EH41 (ST-820)					GC231_12750	2593757	2594167	Forward	DUF1398 domain-containing protein
EH41 (ST-820)					GC231_12755	2594319	2594492	Reverse	addiction module toxin, GnsA/GnsB family
EH41 (ST-820)					GC231_12760	2594664	2594819	Reverse	hypothetical protein
EH41 (ST-820)					GC231_12765	2594899	2594964	Reverse	hypothetical protein
EH41 (ST-820)					GC231_12770	2594967	2595155	Reverse	cold-shock protein
EH41 (ST-820)				cspI	GC231_12775	2595166	2595378	Reverse	cold shock protein CspI
EH41 (ST-820)					GC231_12780	2595741	2596238	Reverse	DUF2514 family protein
EH41 (ST-820)					GC231_12785	2596235	2596768	Reverse	glycoside hydrolase family protein
EH41 (ST-820)					GC231_12790	2596765	2597076	Reverse	DUF1327 domain-containing protein
EH41 (ST-820)				essD	GC231_12795	2597081	2597296	Reverse	phage lysis protein EssD
EH41 (ST-820)				cspB	GC231_12800	2598050	2598265	Reverse	cold shock-like protein CspB
EH41 (ST-820)				cspF	GC231_12805	2598566	2598778	Forward	cold shock-like protein CspF
EH41 (ST-820)					GC231_12810	2598833	2598922	Forward	hypothetical protein
EH41 (ST-820)					GC231_12815	2599200	2599952	Reverse	antitermination protein
EH41 (ST-820)					GC231_12820	2599966	2601015	Reverse	DUF968 domain-containing protein
EH41 (ST-820)					GC231_12825	2601017	2601295	Reverse	hypothetical protein
EH41 (ST-820)					GC231_12830	2601362	2601613	Reverse	hypothetical protein
EH41 (ST-820)				hokD	GC231_12835	2601830	2601985	Reverse	type I toxin-antitoxin system toxin HokD
EH41 (ST-820)				relE	GC231_12840	2602057	2602344	Reverse	type II toxin-antitoxin system mRNA interferase RelE
EH41 (ST-820)				relB	GC231_12845	2602344	2602583	Reverse	type II toxin-antitoxin system antitoxin RelB
EH41 (ST-820)					GC231_12850	2602608	2602913	Forward	hypothetical protein
EH41 (ST-820)					GC231_12855	2603116	2603448	Forward	protein flxA
EH41 (ST-820)					GC231_12860	2603885	2605198	Reverse	ISNCY family transposase
EH41 (ST-820)					GC231_12865	2605376	2605558	Forward	hypothetical protein
EH41 (ST-820)					GC231_12870	2606866	2607222	Reverse	class I SAM-dependent methyltransferase
EH41 (ST-820)					GC231_12875	2607219	2607641	Reverse	DUF977 family protein
EH41 (ST-820)					GC231_12880	2607682	2608647	Reverse	hypothetical protein
EH41 (ST-820)					GC231_12885	2608628	2609149	Reverse	hypothetical protein
EH41 (ST-820)				dicC	GC231_12890	2609133	2609363	Reverse	dicB transcriptional regulator DicC
EH41 (ST-820)					GC231_12895	2609447	2609854	Forward	helix-turn-helix domain-containing protein
EH41 (ST-820)					GC231_12900	2610021	2610176	Forward	DUF1391 domain-containing protein
EH41 (ST-820)					GC231_12905	2610336	2610554	Forward	hypothetical protein
EH41 (ST-820)					GC231_12910	2610558	2610722	Reverse	hypothetical protein
EH41 (ST-820)				dicB	GC231_12915	2611122	2611310	Forward	cell division inhibition protein DicB
EH41 (ST-820)					GC231_12920	2611307	2611498	Forward	DUF1482 family protein
EH41 (ST-820)	3005337	3017311	11974	zinT	GC231_14975	3005337	3006008	Forward	metal-binding protein ZinT
EH41 (ST-820)					GC231_14980	3006351	3006881	Forward	cytochrome B
EH41 (ST-820)				mtfA	GC231_14990	3007634	3008431	Forward	DgsA anti-repressor MtfA
EH41 (ST-820)				yeeJ	GC231_15000	3008920	3015997	Forward	inverse autotransporter adhesin YeeJ
EH41 (ST-820)					GC231_15005	3016259	3017311	Reverse	lipopolysaccharide heptosyltransferase family protein
EH41 (ST-820)	3020841	3043443	22602		GC231_15020	3020841	3021557	Forward	YebC/PmpR family DNA-binding transcriptional regulator
EH41 (ST-820)				yeeO	GC231_15030	3022185	3023828	Reverse	toxic metabolite efflux MATE transporter YeeO
EH41 (ST-820)				cbl	GC231_15040	3023946	3024896	Reverse	HTH-type transcriptional regulator Cbl
EH41 (ST-820)				nac	GC231_15045	3024998	3025915	Reverse	nitrogen assimilation transcriptional regulator
EH41 (ST-820)					GC231_15055	3026497	3027765	Forward	DUF4102 domain-containing protein
EH41 (ST-820)					GC231_15060	3028063	3029814	Forward	hypothetical protein
EH41 (ST-820)				pilV	GC231_15065	3030065	3031528	Reverse	shufflon system plasmid conjugative transfer pilus tip adhesin PilV
EH41 (ST-820)					GC231_15070	3031581	3032138	Reverse	prepilin-type N-terminal cleavage/methylation domain-containing protein
EH41 (ST-820)					GC231_15075	3032538	3032843	Reverse	conjugal transfer protein TraD
EH41 (ST-820)					GC231_15080	3033485	3034966	Forward	conjugal transfer protein
EH41 (ST-820)					GC231_15085	3034971	3035441	Reverse	hypothetical protein
EH41 (ST-820)					GC231_15090	3035683	3035958	Reverse	hypothetical protein
EH41 (ST-820)					GC231_15095	3035969	3036499	Reverse	hypothetical protein
EH41 (ST-820)					GC231_15100	3036934	3037407	Forward	DUF4755 domain-containing protein
EH41 (ST-820)					GC231_15105	3037439	3037816	Forward	hypothetical protein
EH41 (ST-820)					GC231_15110	3038023	3038523	Forward	hypothetical protein
EH41 (ST-820)					GC231_15115	3038882	3039196	Forward	pentatricopeptide
EH41 (ST-820)					GC231_15120	3039248	3039616	Reverse	hypothetical protein
EH41 (ST-820)					GC231_15125	3039701	3039970	Reverse	hypothetical protein
EH41 (ST-820)					GC231_15130	3041325	3042059	Forward	DNA-binding protein
EH41 (ST-820)					GC231_15135	3042087	3042878	Forward	hypothetical protein
EH41 (ST-820)					GC231_15140	3042964	3043443	Forward	DUF4756 family protein
EH41 (ST-820)	3024998	3052167	27169	nac	GC231_15045	3024998	3025915	Reverse	nitrogen assimilation transcriptional regulator
EH41 (ST-820)					GC231_15055	3026497	3027765	Forward	DUF4102 domain-containing protein
EH41 (ST-820)					GC231_15060	3028063	3029814	Forward	hypothetical protein
EH41 (ST-820)				pilV	GC231_15065	3030065	3031528	Reverse	shufflon system plasmid conjugative transfer pilus tip adhesin PilV
EH41 (ST-820)					GC231_15070	3031581	3032138	Reverse	prepilin-type N-terminal cleavage/methylation domain-containing protein
EH41 (ST-820)					GC231_15075	3032538	3032843	Reverse	conjugal transfer protein TraD
EH41 (ST-820)					GC231_15080	3033485	3034966	Forward	conjugal transfer protein
EH41 (ST-820)					GC231_15085	3034971	3035441	Reverse	hypothetical protein
EH41 (ST-820)					GC231_15090	3035683	3035958	Reverse	hypothetical protein
EH41 (ST-820)					GC231_15095	3035969	3036499	Reverse	hypothetical protein
EH41 (ST-820)					GC231_15100	3036934	3037407	Forward	DUF4755 domain-containing protein
EH41 (ST-820)					GC231_15105	3037439	3037816	Forward	hypothetical protein
EH41 (ST-820)					GC231_15110	3038023	3038523	Forward	hypothetical protein
EH41 (ST-820)					GC231_15115	3038882	3039196	Forward	pentatricopeptide
EH41 (ST-820)					GC231_15120	3039248	3039616	Reverse	hypothetical protein
EH41 (ST-820)					GC231_15125	3039701	3039970	Reverse	hypothetical protein
EH41 (ST-820)					GC231_15130	3041325	3042059	Forward	DNA-binding protein
EH41 (ST-820)					GC231_15135	3042087	3042878	Forward	hypothetical protein
EH41 (ST-820)					GC231_15140	3042964	3043443	Forward	DUF4756 family protein
EH41 (ST-820)					GC231_15145	3043601	3044005	Forward	H-NS histone family protein
EH41 (ST-820)					GC231_15150	3044337	3045539	Forward	hypothetical protein
EH41 (ST-820)					GC231_15155	3046086	3046328	Reverse	DNA-binding protein
EH41 (ST-820)					GC231_15160	3046402	3046698	Reverse	hypothetical protein
EH41 (ST-820)					GC231_15165	3046743	3047033	Reverse	hypothetical protein
EH41 (ST-820)					GC231_15170	3047115	3047333	Reverse	AlpA family phage regulatory protein
EH41 (ST-820)					GC231_15175	3047484	3048359	Reverse	hypothetical protein
EH41 (ST-820)				ldtA	GC231_15180	3048794	3049729	Reverse	L,D-transpeptidase
EH41 (ST-820)				cobT	GC231_15185	3049791	3050870	Reverse	nicotinate-nucleotide--dimethylbenzimidazole phosphoribosyltransferase
EH41 (ST-820)				cobS	GC231_15190	3050882	3051625	Reverse	adenosylcobinamide-GDP ribazoletransferase
EH41 (ST-820)				cobU	GC231_15195	3051622	3052167	Reverse	bifunctional adenosylcobinamide kinase/adenosylcobinamide-phosphate guanylyltransferase
EH41 (ST-820)	3026329	3048742	22413		GC231_15055	3026497	3027765	Forward	DUF4102 domain-containing protein
EH41 (ST-820)					GC231_15060	3028063	3029814	Forward	hypothetical protein
EH41 (ST-820)				pilV	GC231_15065	3030065	3031528	Reverse	shufflon system plasmid conjugative transfer pilus tip adhesin PilV
EH41 (ST-820)					GC231_15070	3031581	3032138	Reverse	prepilin-type N-terminal cleavage/methylation domain-containing protein
EH41 (ST-820)					GC231_15075	3032538	3032843	Reverse	conjugal transfer protein TraD
EH41 (ST-820)					GC231_15080	3033485	3034966	Forward	conjugal transfer protein
EH41 (ST-820)					GC231_15085	3034971	3035441	Reverse	hypothetical protein
EH41 (ST-820)					GC231_15090	3035683	3035958	Reverse	hypothetical protein
EH41 (ST-820)					GC231_15095	3035969	3036499	Reverse	hypothetical protein
EH41 (ST-820)					GC231_15100	3036934	3037407	Forward	DUF4755 domain-containing protein
EH41 (ST-820)					GC231_15105	3037439	3037816	Forward	hypothetical protein
EH41 (ST-820)					GC231_15110	3038023	3038523	Forward	hypothetical protein
EH41 (ST-820)					GC231_15115	3038882	3039196	Forward	pentatricopeptide
EH41 (ST-820)					GC231_15120	3039248	3039616	Reverse	hypothetical protein
EH41 (ST-820)					GC231_15125	3039701	3039970	Reverse	hypothetical protein
EH41 (ST-820)					GC231_15130	3041325	3042059	Forward	DNA-binding protein
EH41 (ST-820)					GC231_15135	3042087	3042878	Forward	hypothetical protein
EH41 (ST-820)					GC231_15140	3042964	3043443	Forward	DUF4756 family protein
EH41 (ST-820)					GC231_15145	3043601	3044005	Forward	H-NS histone family protein
EH41 (ST-820)					GC231_15150	3044337	3045539	Forward	hypothetical protein
EH41 (ST-820)					GC231_15155	3046086	3046328	Reverse	DNA-binding protein
EH41 (ST-820)					GC231_15160	3046402	3046698	Reverse	hypothetical protein
EH41 (ST-820)					GC231_15165	3046743	3047033	Reverse	hypothetical protein
EH41 (ST-820)					GC231_15170	3047115	3047333	Reverse	AlpA family phage regulatory protein
EH41 (ST-820)					GC231_15175	3047484	3048359	Reverse	hypothetical protein
EH41 (ST-820)	3044337	3050870	6533		GC231_15150	3044337	3045539	Forward	hypothetical protein
EH41 (ST-820)					GC231_15155	3046086	3046328	Reverse	DNA-binding protein
EH41 (ST-820)					GC231_15160	3046402	3046698	Reverse	hypothetical protein
EH41 (ST-820)					GC231_15165	3046743	3047033	Reverse	hypothetical protein
EH41 (ST-820)					GC231_15170	3047115	3047333	Reverse	AlpA family phage regulatory protein
EH41 (ST-820)					GC231_15175	3047484	3048359	Reverse	hypothetical protein
EH41 (ST-820)				ldtA	GC231_15180	3048794	3049729	Reverse	L,D-transpeptidase
EH41 (ST-820)				cobT	GC231_15185	3049791	3050870	Reverse	nicotinate-nucleotide--dimethylbenzimidazole phosphoribosyltransferase
EH41 (ST-820)	3052473	3064996	12523		GC231_15200	3052301	3052738	Reverse	cobalamin biosynthesis protein
EH41 (ST-820)				pocR	GC231_15205	3053220	3054134	Reverse	regulatory protein PocR
EH41 (ST-820)				pduF	GC231_15210	3054336	3055145	Reverse	propanediol diffusion facilitator PduF
EH41 (ST-820)				pduA	GC231_15215	3055657	3055941	Forward	propanediol utilization microcompartment proteinPduA
EH41 (ST-820)				pduB	GC231_15220	3055938	3056750	Forward	propanediol utilization microcompartment proteinPduB
EH41 (ST-820)				pduC	GC231_15225	3056769	3058433	Forward	propanediol dehydratase large subunit PduC
EH41 (ST-820)					GC231_15230	3058443	3059111	Forward	propanediol/glycerol family dehydratase medium subunit
EH41 (ST-820)				pduE	GC231_15235	3059126	3059644	Forward	propanediol dehydratase small subunit PduE
EH41 (ST-820)					GC231_15240	3059654	3061486	Forward	diol dehydratase reactivase subunit alpha
EH41 (ST-820)					GC231_15245	3061476	3061826	Forward	propanediol dehydratase
EH41 (ST-820)				pduJ	GC231_15250	3061846	3062121	Forward	propanediol utilization microcompartment proteinPduJ
EH41 (ST-820)					GC231_15255	3062145	3062567	Forward	BMC domain-containing protein
EH41 (ST-820)				pduL	GC231_15260	3062570	3063202	Forward	phosphate propanoyltransferase
EH41 (ST-820)				pduM	GC231_15265	3063199	3063690	Forward	microcompartment protein PduM
EH41 (ST-820)					GC231_15270	3063694	3063969	Forward	ethanolamine utilization protein EutN
EH41 (ST-820)				pduO	GC231_15275	3063981	3064988	Forward	two-domain cob(I)yrinic acid a,c-diamide adenosyltransferase PduO
EH41 (ST-820)				pduP	GC231_15280	3064985	3066370	Forward	CoA-acylating propionaldehyde dehydrogenase PduP
EH41 (ST-820)	3065514	3070007	4493	pduP	GC231_15280	3064985	3066370	Forward	CoA-acylating propionaldehyde dehydrogenase PduP
EH41 (ST-820)					GC231_15285	3066381	3067493	Forward	iron-containing alcohol dehydrogenase
EH41 (ST-820)					GC231_15290	3067490	3068833	Forward	electron transport complex protein RnfC
EH41 (ST-820)				pduT	GC231_15295	3068836	3069390	Forward	propanediol utilization microcompartment proteinPduT
EH41 (ST-820)				pduU	GC231_15300	3069390	3069740	Forward	propanediol utilization microcompartment proteinPduU
EH41 (ST-820)				eutP	GC231_15305	3069745	3070188	Forward	EutP/PduV family microcompartment system protein
EH41 (ST-820)	3093932	3102425	8493	galE	GC231_15445	3093932	3094945	Reverse	UDP-glucose 4-epimerase GalE
EH41 (ST-820)					GC231_15450	3094980	3096158	Reverse	glycosyltransferase
EH41 (ST-820)					GC231_15455	3096158	3097291	Reverse	glycosyltransferase
EH41 (ST-820)					GC231_15460	3097288	3097827	Reverse	acyltransferase
EH41 (ST-820)					GC231_15465	3097824	3098876	Reverse	glycosyltransferase
EH41 (ST-820)					GC231_15470	3098879	3100066	Reverse	hypothetical protein
EH41 (ST-820)					GC231_15475	3100082	3101002	Reverse	glycosyltransferase
EH41 (ST-820)				wzx	GC231_15480	3101004	3102425	Reverse	O113 family O-antigen flippase
EH41 (ST-820)	3207253	3213088	5835	rcnB	GC231_16020	3207253	3207591	Forward	Ni(II)/Co(II) efflux transporter accessory subunit RcnB
EH41 (ST-820)					GC231_16025	3207673	3208707	Reverse	putative fimbrial-like adhesin protein
EH41 (ST-820)					GC231_16030	3208721	3211201	Reverse	fimbria/pilus outer membrane usher protein
EH41 (ST-820)					GC231_16035	3211217	3211891	Reverse	fimbria/pilus periplasmic chaperone
EH41 (ST-820)					GC231_16040	3211972	3212514	Reverse	fimbrial protein
EH41 (ST-820)					GC231_16045	3212807	3213088	Reverse	DUF2574 family protein
EH41 (ST-820)	3478324	3493013	14689	emrY	GC231_17200	3478324	3479862	Reverse	multidrug efflux MFS transporter permease subunit EmrY
EH41 (ST-820)				emrK	GC231_17205	3479862	3481025	Reverse	multidrug efflux MFS transporter periplasmic adaptor subunit EmrK
EH41 (ST-820)				evgA	GC231_17210	3481441	3482055	Forward	acid-sensing system DNA-binding response regulator EvgA
EH41 (ST-820)				evgS	GC231_17215	3482060	3485653	Forward	acid-sensing system histidine kinase EvgS
EH41 (ST-820)					GC231_17220	3485709	3486854	Reverse	CoA:oxalate CoA-transferase
EH41 (ST-820)				yfdV	GC231_17225	3486928	3487872	Reverse	transporter YfdV
EH41 (ST-820)					GC231_17230	3487942	3489636	Reverse	oxalyl-CoA decarboxylase
EH41 (ST-820)					GC231_17235	3489690	3490940	Reverse	formyl-CoA--oxalate CoA-transferase
EH41 (ST-820)					GC231_17240	3491453	3492085	Reverse	YfdX family protein
EH41 (ST-820)				ypdI	GC231_17245	3492419	3492694	Forward	colanic acid biosynthesis lipoprotein YpdI
EH41 (ST-820)					GC231_17250	3492771	3493013	Reverse	DUF2545 family protein
EH41 (ST-820)	3618227	3643717	25490		GC231_17875	3618227	3618400	Forward	DUF2633 family protein
EH41 (ST-820)					GC231_17880	3618714	3619229	Forward	glycine zipper 2TM domain-containing protein
EH41 (ST-820)					GC231_17885	3619245	3619784	Forward	hypothetical protein
EH41 (ST-820)					GC231_17890	3620219	3621918	Forward	hypothetical protein
EH41 (ST-820)					GC231_17895	3622302	3623210	Forward	hypothetical protein
EH41 (ST-820)					GC231_17900	3623561	3624277	Reverse	cell filamentation protein Fic
EH41 (ST-820)					GC231_17905	3624270	3624938	Reverse	hypothetical protein
EH41 (ST-820)					GC231_17910	3625455	3626720	Forward	hypothetical protein
EH41 (ST-820)					GC231_17915	3626784	3627827	Forward	hypothetical protein
EH41 (ST-820)					GC231_17920	3627929	3629053	Reverse	recombinase RecF
EH41 (ST-820)					GC231_17925	3629122	3629904	Reverse	AAA family ATPase
EH41 (ST-820)					GC231_17930	3629901	3630923	Reverse	IS21-like element IS100 family transposase
EH41 (ST-820)					GC231_17935	3631011	3632222	Reverse	AAA family ATPase
EH41 (ST-820)					GC231_17940	3632197	3632862	Reverse	hypothetical protein
EH41 (ST-820)					GC231_17945	3632843	3634075	Reverse	hypothetical protein
EH41 (ST-820)					GC231_17950	3634295	3634729	Reverse	HigA family addiction module antidote protein
EH41 (ST-820)				trbL	GC231_17955	3634811	3636202	Reverse	P-type conjugative transfer protein TrbL
EH41 (ST-820)				trbJ	GC231_17960	3636390	3637184	Reverse	P-type conjugative transfer protein TrbJ
EH41 (ST-820)				traJ	GC231_17965	3637266	3637619	Reverse	conjugal transfer transcriptional regulator TraJ
EH41 (ST-820)					GC231_17970	3638285	3639067	Reverse	ABC transporter ATPase
EH41 (ST-820)					GC231_17975	3639054	3639911	Reverse	AAA family ATPase
EH41 (ST-820)					GC231_17980	3639917	3640147	Reverse	AlpA family phage regulatory protein
EH41 (ST-820)					GC231_17985	3640132	3641196	Forward	LuxR family transcriptional regulator
EH41 (ST-820)					GC231_17990	3641774	3642403	Reverse	hypothetical protein
EH41 (ST-820)					GC231_17995	3642527	3643717	Reverse	tyrosine-type recombinase/integrase
EH41 (ST-820)	3618227	3629053	10826		GC231_17875	3618227	3618400	Forward	DUF2633 family protein
EH41 (ST-820)					GC231_17880	3618714	3619229	Forward	glycine zipper 2TM domain-containing protein
EH41 (ST-820)					GC231_17885	3619245	3619784	Forward	hypothetical protein
EH41 (ST-820)					GC231_17890	3620219	3621918	Forward	hypothetical protein
EH41 (ST-820)					GC231_17895	3622302	3623210	Forward	hypothetical protein
EH41 (ST-820)					GC231_17900	3623561	3624277	Reverse	cell filamentation protein Fic
EH41 (ST-820)					GC231_17905	3624270	3624938	Reverse	hypothetical protein
EH41 (ST-820)					GC231_17910	3625455	3626720	Forward	hypothetical protein
EH41 (ST-820)					GC231_17915	3626784	3627827	Forward	hypothetical protein
EH41 (ST-820)					GC231_17920	3627929	3629053	Reverse	recombinase RecF
EH41 (ST-820)	3631011	3643717	12706		GC231_17935	3631011	3632222	Reverse	AAA family ATPase
EH41 (ST-820)					GC231_17940	3632197	3632862	Reverse	hypothetical protein
EH41 (ST-820)					GC231_17945	3632843	3634075	Reverse	hypothetical protein
EH41 (ST-820)					GC231_17950	3634295	3634729	Reverse	HigA family addiction module antidote protein
EH41 (ST-820)				trbL	GC231_17955	3634811	3636202	Reverse	P-type conjugative transfer protein TrbL
EH41 (ST-820)				trbJ	GC231_17960	3636390	3637184	Reverse	P-type conjugative transfer protein TrbJ
EH41 (ST-820)				traJ	GC231_17965	3637266	3637619	Reverse	conjugal transfer transcriptional regulator TraJ
EH41 (ST-820)					GC231_17970	3638285	3639067	Reverse	ABC transporter ATPase
EH41 (ST-820)					GC231_17975	3639054	3639911	Reverse	AAA family ATPase
EH41 (ST-820)					GC231_17980	3639917	3640147	Reverse	AlpA family phage regulatory protein
EH41 (ST-820)					GC231_17985	3640132	3641196	Forward	LuxR family transcriptional regulator
EH41 (ST-820)					GC231_17990	3641774	3642403	Reverse	hypothetical protein
EH41 (ST-820)					GC231_17995	3642527	3643717	Reverse	tyrosine-type recombinase/integrase
EH41 (ST-820)	3782578	3788923	6345		GC231_18645	3782578	3783000	Reverse	hypothetical protein
EH41 (ST-820)					GC231_18650	3783065	3783184	Reverse	ATPase
EH41 (ST-820)					GC231_18655	3783339	3783557	Reverse	DNA invertase
EH41 (ST-820)					GC231_18660	3783912	3785285	Reverse	hypothetical protein
EH41 (ST-820)					GC231_18670	3786671	3788923	Forward	hypothetical protein
EH41 (ST-820)	3982604	4000768	18164		GC231_19620	3982604	3983236	Forward	helix-turn-helix transcriptional regulator
EH41 (ST-820)					GC231_19625	3983569	3984378	Forward	transcriptional regulator
EH41 (ST-820)					GC231_19630	3984371	3984853	Forward	hypothetical protein
EH41 (ST-820)					GC231_19635	3984886	3984966	Reverse	hypothetical protein
EH41 (ST-820)					GC231_19640	3985002	3985426	Reverse	hypothetical protein
EH41 (ST-820)					GC231_19645	3985620	3986110	Forward	hypothetical protein
EH41 (ST-820)					GC231_19650	3986335	3986826	Forward	tetratricopeptide repeat protein
EH41 (ST-820)				ygeH	GC231_19655	3987160	3988536	Forward	HilA family transcriptional regulator YgeH
EH41 (ST-820)					GC231_19660	3988704	3988922	Forward	hypothetical protein
EH41 (ST-820)					GC231_19665	3989005	3989481	Forward	transglycosylase SLT domain-containing protein
EH41 (ST-820)					GC231_19670	3989526	3990158	Reverse	response regulator
EH41 (ST-820)					GC231_19675	3990379	3990588	Reverse	hypothetical protein
EH41 (ST-820)					GC231_19680	3990674	3990862	Forward	hypothetical protein
EH41 (ST-820)					GC231_19685	3990813	3991007	Reverse	hypothetical protein
EH41 (ST-820)					GC231_19690	3991027	3991608	Reverse	type III secretion apparatus protein OrgA/MxiK
EH41 (ST-820)					GC231_19695	3991624	3992358	Reverse	EscJ/YscJ/HrcJ family type III secretion inner membrane ring protein
EH41 (ST-820)					GC231_19700	3992399	3992686	Reverse	hypothetical protein
EH41 (ST-820)					GC231_19705	3992706	3992946	Reverse	type III secretion system needle complex protein
EH41 (ST-820)					GC231_19710	3992960	3993673	Reverse	enterotoxin
EH41 (ST-820)					GC231_19715	3993645	3994142	Reverse	enterotoxin
EH41 (ST-820)					GC231_19720	3994400	3994831	Forward	LuxR family transcriptional regulator
EH41 (ST-820)					GC231_19725	3994902	3995195	Forward	invasion protein
EH41 (ST-820)					GC231_19730	3995256	3995618	Reverse	flhB HrpN YscU SpaS family protein
EH41 (ST-820)					GC231_19735	3995645	3996376	Reverse	flagellar biosynthesis protein FlhB
EH41 (ST-820)					GC231_19740	3996385	3997152	Reverse	EscT/YscT/HrcT family type III secretion system export apparatus protein
EH41 (ST-820)					GC231_19745	3997154	3997414	Reverse	EscS/YscS/HrcS family type III secretion system export apparatus protein
EH41 (ST-820)					GC231_19750	3997424	3998089	Reverse	EscR/YscR/HrcR family type III secretion system export apparatus protein
EH41 (ST-820)					GC231_19755	3998079	3998651	Reverse	YscQ/HrcQ family type III secretion apparatus protein
EH41 (ST-820)					GC231_19760	3998661	3999026	Reverse	hypothetical protein
EH41 (ST-820)					GC231_19765	3999158	4000768	Reverse	hypothetical protein
EH41 (ST-820)	3992895	3997789	4894		GC231_19705	3992706	3992946	Reverse	type III secretion system needle complex protein
EH41 (ST-820)					GC231_19710	3992960	3993673	Reverse	enterotoxin
EH41 (ST-820)					GC231_19715	3993645	3994142	Reverse	enterotoxin
EH41 (ST-820)					GC231_19720	3994400	3994831	Forward	LuxR family transcriptional regulator
EH41 (ST-820)					GC231_19725	3994902	3995195	Forward	invasion protein
EH41 (ST-820)					GC231_19730	3995256	3995618	Reverse	flhB HrpN YscU SpaS family protein
EH41 (ST-820)					GC231_19735	3995645	3996376	Reverse	flagellar biosynthesis protein FlhB
EH41 (ST-820)					GC231_19740	3996385	3997152	Reverse	EscT/YscT/HrcT family type III secretion system export apparatus protein
EH41 (ST-820)					GC231_19745	3997154	3997414	Reverse	EscS/YscS/HrcS family type III secretion system export apparatus protein
EH41 (ST-820)					GC231_19750	3997424	3998089	Reverse	EscR/YscR/HrcR family type III secretion system export apparatus protein
EH41 (ST-820)	4129730	4135156	5426		GC231_20375	4128548	4129732	Forward	acetyl-CoA C-acyltransferase
EH41 (ST-820)					GC231_20380	4130142	4130798	Reverse	IS66 family transposase
EH41 (ST-820)					GC231_20385	4131066	4131304	Forward	hypothetical protein
EH41 (ST-820)					GC231_20390	4131493	4131798	Reverse	hypothetical protein
EH41 (ST-820)					GC231_20395	4131887	4132066	Forward	hypothetical protein
EH41 (ST-820)					GC231_20400	4132118	4132311	Forward	hypothetical protein
EH41 (ST-820)					GC231_20405	4133113	4133449	Reverse	hypothetical protein
EH41 (ST-820)					GC231_20410	4133666	4133898	Reverse	hypothetical protein
EH41 (ST-820)					GC231_20415	4134086	4134307	Reverse	hypothetical protein
EH41 (ST-820)	4131887	4206040	74153		GC231_20395	4131887	4132066	Forward	hypothetical protein
EH41 (ST-820)					GC231_20400	4132118	4132311	Forward	hypothetical protein
EH41 (ST-820)					GC231_20405	4133113	4133449	Reverse	hypothetical protein
EH41 (ST-820)					GC231_20410	4133666	4133898	Reverse	hypothetical protein
EH41 (ST-820)					GC231_20415	4134086	4134307	Reverse	hypothetical protein
EH41 (ST-820)					GC231_20420	4135291	4136384	Forward	IS3 family transposase
EH41 (ST-820)					GC231_20425	4136902	4137084	Reverse	hypothetical protein
EH41 (ST-820)				iha	GC231_20430	4137023	4139110	Forward	bifunctional siderophore receptor/adhesin Iha
EH41 (ST-820)					GC231_20435	4139251	4139442	Reverse	hypothetical protein
EH41 (ST-820)				btuB	GC231_20440	4139456	4141300	Reverse	TonB-dependent vitamin B12 receptor BtuB
EH41 (ST-820)					GC231_20445	4141753	4142013	Reverse	transposase
EH41 (ST-820)					GC231_20450	4142201	4142458	Reverse	hypothetical protein
EH41 (ST-820)					GC231_20455	4142527	4144224	Reverse	sulfatase-like hydrolase/transferase
EH41 (ST-820)					GC231_20460	4144319	4145455	Reverse	porin
EH41 (ST-820)					GC231_20465	4146132	4146340	Forward	IS66 family insertion sequence element accessoryprotein TnpB
EH41 (ST-820)				tnpB	GC231_20470	4146327	4146639	Forward	IS66 family insertion sequence element accessoryprotein TnpB
EH41 (ST-820)					GC231_20475	4147230	4147371	Forward	IS481 family transposase
EH41 (ST-820)					GC231_20480	4147593	4148330	Forward	AraC family transcriptional regulator
EH41 (ST-820)					GC231_20485	4149229	4153320	Forward	autotransporter outer membrane beta-barrel domain-containing protein
EH41 (ST-820)					GC231_20490	4153624	4153815	Forward	hypothetical protein
EH41 (ST-820)					GC231_20495	4153826	4154191	Forward	hypothetical protein
EH41 (ST-820)					GC231_20500	4154201	4154392	Forward	hypothetical protein
EH41 (ST-820)					GC231_20505	4154426	4154635	Forward	flagellin biosynthesis protein FlgM
EH41 (ST-820)					GC231_20510	4154662	4155021	Reverse	transposase
EH41 (ST-820)					GC231_20515	4155133	4155777	Reverse	hypothetical protein
EH41 (ST-820)					GC231_20520	4155798	4156067	Reverse	PerC family transcriptional regulator
EH41 (ST-820)					GC231_20525	4156146	4156784	Reverse	transcriptional regulator
EH41 (ST-820)					GC231_20530	4156769	4158001	Reverse	DUF3440 domain-containing protein
EH41 (ST-820)					GC231_20535	4158501	4160669	Reverse	DUF2726 domain-containing protein
EH41 (ST-820)					GC231_20540	4161423	4162247	Reverse	type VI secretion protein ImpA
EH41 (ST-820)					GC231_20545	4162299	4162604	Reverse	hypothetical protein
EH41 (ST-820)					GC231_20550	4162670	4164415	Reverse	AAA family ATPase
EH41 (ST-820)					GC231_20555	4164593	4165168	Reverse	Ail/Lom family protein
EH41 (ST-820)					GC231_20560	4165247	4165427	Reverse	hypothetical protein
EH41 (ST-820)					GC231_20565	4165712	4165954	Reverse	hypothetical protein
EH41 (ST-820)					GC231_20570	4165961	4166233	Reverse	hypothetical protein
EH41 (ST-820)					GC231_20575	4166368	4166643	Reverse	hypothetical protein
EH41 (ST-820)					GC231_20580	4166672	4166855	Forward	IS66 family transposase
EH41 (ST-820)					GC231_20585	4166897	4167424	Reverse	hypothetical protein
EH41 (ST-820)					GC231_20590	4167652	4167777	Reverse	adhesin
EH41 (ST-820)					GC231_20595	4167856	4169389	Reverse	IS3 family transposase
EH41 (ST-820)					GC231_20600	4169545	4169745	Reverse	adhesin
EH41 (ST-820)					GC231_20605	4170073	4170327	Reverse	hypothetical protein
EH41 (ST-820)					GC231_20610	4170324	4179278	Reverse	filamentous hemagglutinin N-terminal domain-containing protein
EH41 (ST-820)					GC231_20615	4179294	4179821	Reverse	toxin-activating lysine-acyltransferase
EH41 (ST-820)					GC231_20620	4179831	4181483	Reverse	ShlB/FhaC/HecB family hemolysin secretion/activation protein
EH41 (ST-820)					GC231_20625	4182159	4182350	Forward	DUF4222 domain-containing protein
EH41 (ST-820)					GC231_20630	4182403	4182636	Reverse	hypothetical protein
EH41 (ST-820)					GC231_20635	4182732	4183355	Reverse	DNA-binding protein
EH41 (ST-820)					GC231_20640	4183444	4183941	Reverse	hypothetical protein
EH41 (ST-820)					GC231_20645	4184291	4184857	Reverse	inovirus Gp2 family protein
EH41 (ST-820)					GC231_20650	4184885	4185082	Reverse	inovirus Gp2 family protein
EH41 (ST-820)					GC231_20655	4185331	4185756	Reverse	hypothetical protein
EH41 (ST-820)					GC231_20660	4185753	4186136	Reverse	hypothetical protein
EH41 (ST-820)					GC231_20665	4186397	4186966	Reverse	inovirus Gp2 family protein
EH41 (ST-820)					GC231_20670	4187170	4187367	Forward	hypothetical protein
EH41 (ST-820)					GC231_20675	4187713	4187862	Reverse	hemolysin activation protein
EH41 (ST-820)					GC231_20680	4188542	4188820	Forward	AlpA family phage regulatory protein
EH41 (ST-820)					GC231_20685	4188907	4189509	Forward	hypothetical protein
EH41 (ST-820)					GC231_20690	4189546	4189731	Forward	hypothetical protein
EH41 (ST-820)					GC231_20695	4189831	4191315	Reverse	DUF3987 domain-containing protein
EH41 (ST-820)					GC231_20700	4192546	4193418	Forward	GTPase family protein
EH41 (ST-820)				ag43	GC231_20705	4193746	4196865	Forward	autotransporter adhesin Ag43
EH41 (ST-820)					GC231_20710	4196986	4199502	Forward	hypothetical protein
EH41 (ST-820)					GC231_20715	4199578	4200033	Forward	hypothetical protein
EH41 (ST-820)					GC231_20720	4200112	4200345	Forward	DUF905 domain-containing protein
EH41 (ST-820)					GC231_20725	4200290	4200424	Forward	cytoplasmic protein
EH41 (ST-820)					GC231_20730	4200445	4201263	Forward	DUF932 domain-containing protein
EH41 (ST-820)					GC231_20735	4201318	4201803	Forward	antirestriction protein
EH41 (ST-820)				radC	GC231_20740	4201819	4202295	Forward	DNA repair protein RadC
EH41 (ST-820)					GC231_20745	4202358	4202579	Forward	DUF987 family protein
EH41 (ST-820)					GC231_20750	4202742	4203116	Forward	type IV toxin-antitoxin system YeeU family antitoxin
EH41 (ST-820)					GC231_20755	4203163	4203540	Forward	toxin
EH41 (ST-820)					GC231_20760	4203537	4204025	Forward	hypothetical protein
EH41 (ST-820)					GC231_20765	4204037	4204234	Forward	DUF957 domain-containing protein
EH41 (ST-820)					GC231_20770	4204319	4205161	Forward	DUF4942 domain-containing protein
EH41 (ST-820)					GC231_20775	4205504	4206040	Reverse	type II secretion system protein
EH41 (ST-820)	4136415	4158602	22187		GC231_20425	4136902	4137084	Reverse	hypothetical protein
EH41 (ST-820)				iha	GC231_20430	4137023	4139110	Forward	bifunctional siderophore receptor/adhesin Iha
EH41 (ST-820)					GC231_20435	4139251	4139442	Reverse	hypothetical protein
EH41 (ST-820)				btuB	GC231_20440	4139456	4141300	Reverse	TonB-dependent vitamin B12 receptor BtuB
EH41 (ST-820)					GC231_20445	4141753	4142013	Reverse	transposase
EH41 (ST-820)					GC231_20450	4142201	4142458	Reverse	hypothetical protein
EH41 (ST-820)					GC231_20455	4142527	4144224	Reverse	sulfatase-like hydrolase/transferase
EH41 (ST-820)					GC231_20460	4144319	4145455	Reverse	porin
EH41 (ST-820)					GC231_20465	4146132	4146340	Forward	IS66 family insertion sequence element accessoryprotein TnpB
EH41 (ST-820)				tnpB	GC231_20470	4146327	4146639	Forward	IS66 family insertion sequence element accessoryprotein TnpB
EH41 (ST-820)					GC231_20475	4147230	4147371	Forward	IS481 family transposase
EH41 (ST-820)					GC231_20480	4147593	4148330	Forward	AraC family transcriptional regulator
EH41 (ST-820)					GC231_20485	4149229	4153320	Forward	autotransporter outer membrane beta-barrel domain-containing protein
EH41 (ST-820)					GC231_20490	4153624	4153815	Forward	hypothetical protein
EH41 (ST-820)					GC231_20495	4153826	4154191	Forward	hypothetical protein
EH41 (ST-820)					GC231_20500	4154201	4154392	Forward	hypothetical protein
EH41 (ST-820)					GC231_20505	4154426	4154635	Forward	flagellin biosynthesis protein FlgM
EH41 (ST-820)					GC231_20510	4154662	4155021	Reverse	transposase
EH41 (ST-820)					GC231_20515	4155133	4155777	Reverse	hypothetical protein
EH41 (ST-820)					GC231_20520	4155798	4156067	Reverse	PerC family transcriptional regulator
EH41 (ST-820)					GC231_20525	4156146	4156784	Reverse	transcriptional regulator
EH41 (ST-820)					GC231_20530	4156769	4158001	Reverse	DUF3440 domain-containing protein
EH41 (ST-820)					GC231_20535	4158501	4160669	Reverse	DUF2726 domain-containing protein
EH41 (ST-820)	4139456	4162604	23148	btuB	GC231_20440	4139456	4141300	Reverse	TonB-dependent vitamin B12 receptor BtuB
EH41 (ST-820)					GC231_20445	4141753	4142013	Reverse	transposase
EH41 (ST-820)					GC231_20450	4142201	4142458	Reverse	hypothetical protein
EH41 (ST-820)					GC231_20455	4142527	4144224	Reverse	sulfatase-like hydrolase/transferase
EH41 (ST-820)					GC231_20460	4144319	4145455	Reverse	porin
EH41 (ST-820)					GC231_20465	4146132	4146340	Forward	IS66 family insertion sequence element accessoryprotein TnpB
EH41 (ST-820)				tnpB	GC231_20470	4146327	4146639	Forward	IS66 family insertion sequence element accessoryprotein TnpB
EH41 (ST-820)					GC231_20475	4147230	4147371	Forward	IS481 family transposase
EH41 (ST-820)					GC231_20480	4147593	4148330	Forward	AraC family transcriptional regulator
EH41 (ST-820)					GC231_20485	4149229	4153320	Forward	autotransporter outer membrane beta-barrel domain-containing protein
EH41 (ST-820)					GC231_20490	4153624	4153815	Forward	hypothetical protein
EH41 (ST-820)					GC231_20495	4153826	4154191	Forward	hypothetical protein
EH41 (ST-820)					GC231_20500	4154201	4154392	Forward	hypothetical protein
EH41 (ST-820)					GC231_20505	4154426	4154635	Forward	flagellin biosynthesis protein FlgM
EH41 (ST-820)					GC231_20510	4154662	4155021	Reverse	transposase
EH41 (ST-820)					GC231_20515	4155133	4155777	Reverse	hypothetical protein
EH41 (ST-820)					GC231_20520	4155798	4156067	Reverse	PerC family transcriptional regulator
EH41 (ST-820)					GC231_20525	4156146	4156784	Reverse	transcriptional regulator
EH41 (ST-820)					GC231_20530	4156769	4158001	Reverse	DUF3440 domain-containing protein
EH41 (ST-820)					GC231_20535	4158501	4160669	Reverse	DUF2726 domain-containing protein
EH41 (ST-820)					GC231_20540	4161423	4162247	Reverse	type VI secretion protein ImpA
EH41 (ST-820)					GC231_20545	4162299	4162604	Reverse	hypothetical protein
EH41 (ST-820)	4161083	4178768	17685		GC231_20540	4161423	4162247	Reverse	type VI secretion protein ImpA
EH41 (ST-820)					GC231_20545	4162299	4162604	Reverse	hypothetical protein
EH41 (ST-820)					GC231_20550	4162670	4164415	Reverse	AAA family ATPase
EH41 (ST-820)					GC231_20555	4164593	4165168	Reverse	Ail/Lom family protein
EH41 (ST-820)					GC231_20560	4165247	4165427	Reverse	hypothetical protein
EH41 (ST-820)					GC231_20565	4165712	4165954	Reverse	hypothetical protein
EH41 (ST-820)					GC231_20570	4165961	4166233	Reverse	hypothetical protein
EH41 (ST-820)					GC231_20575	4166368	4166643	Reverse	hypothetical protein
EH41 (ST-820)					GC231_20580	4166672	4166855	Forward	IS66 family transposase
EH41 (ST-820)					GC231_20585	4166897	4167424	Reverse	hypothetical protein
EH41 (ST-820)					GC231_20590	4167652	4167777	Reverse	adhesin
EH41 (ST-820)					GC231_20595	4167856	4169389	Reverse	IS3 family transposase
EH41 (ST-820)					GC231_20600	4169545	4169745	Reverse	adhesin
EH41 (ST-820)					GC231_20605	4170073	4170327	Reverse	hypothetical protein
EH41 (ST-820)					GC231_20610	4170324	4179278	Reverse	filamentous hemagglutinin N-terminal domain-containing protein
EH41 (ST-820)	4164593	4170327	5734		GC231_20555	4164593	4165168	Reverse	Ail/Lom family protein
EH41 (ST-820)					GC231_20560	4165247	4165427	Reverse	hypothetical protein
EH41 (ST-820)					GC231_20565	4165712	4165954	Reverse	hypothetical protein
EH41 (ST-820)					GC231_20570	4165961	4166233	Reverse	hypothetical protein
EH41 (ST-820)					GC231_20575	4166368	4166643	Reverse	hypothetical protein
EH41 (ST-820)					GC231_20580	4166672	4166855	Forward	IS66 family transposase
EH41 (ST-820)					GC231_20585	4166897	4167424	Reverse	hypothetical protein
EH41 (ST-820)					GC231_20590	4167652	4167777	Reverse	adhesin
EH41 (ST-820)					GC231_20595	4167856	4169389	Reverse	IS3 family transposase
EH41 (ST-820)					GC231_20600	4169545	4169745	Reverse	adhesin
EH41 (ST-820)					GC231_20605	4170073	4170327	Reverse	hypothetical protein
EH41 (ST-820)					GC231_20610	4170324	4179278	Reverse	filamentous hemagglutinin N-terminal domain-containing protein
EH41 (ST-820)	4186064	4192891	6827		GC231_20660	4185753	4186136	Reverse	hypothetical protein
EH41 (ST-820)					GC231_20665	4186397	4186966	Reverse	inovirus Gp2 family protein
EH41 (ST-820)					GC231_20670	4187170	4187367	Forward	hypothetical protein
EH41 (ST-820)					GC231_20675	4187713	4187862	Reverse	hemolysin activation protein
EH41 (ST-820)					GC231_20680	4188542	4188820	Forward	AlpA family phage regulatory protein
EH41 (ST-820)					GC231_20685	4188907	4189509	Forward	hypothetical protein
EH41 (ST-820)					GC231_20690	4189546	4189731	Forward	hypothetical protein
EH41 (ST-820)					GC231_20695	4189831	4191315	Reverse	DUF3987 domain-containing protein
EH41 (ST-820)					GC231_20700	4192546	4193418	Forward	GTPase family protein
EH41 (ST-820)	4282605	4290849	8244		GC231_21135	4282605	4283936	Reverse	MFS transporter
EH41 (ST-820)					GC231_21140	4284007	4284204	Reverse	hypothetical protein
EH41 (ST-820)					GC231_21145	4284223	4284975	Forward	UTRA domain-containing protein
EH41 (ST-820)					GC231_21150	4284989	4286065	Forward	ADP-ribosylglycohydrolase
EH41 (ST-820)					GC231_21155	4286065	4287063	Forward	SIS domain-containing protein
EH41 (ST-820)					GC231_21160	4287068	4287982	Forward	carbohydrate kinase family protein
EH41 (ST-820)					GC231_21165	4288012	4289136	Forward	esterase-like activity of phytase family protein
EH41 (ST-820)					GC231_21170	4289271	4289966	Forward	porin
EH41 (ST-820)					GC231_21175	4289980	4290849	Forward	DUF2608 domain-containing protein
EH41 (ST-820)	4303413	4308890	5477		GC231_21245	4303413	4305917	Forward	fimbria/pilus outer membrane usher protein
EH41 (ST-820)					GC231_21250	4305933	4306682	Forward	fimbria/pilus periplasmic chaperone
EH41 (ST-820)					GC231_21255	4306684	4307748	Forward	fimbrial protein
EH41 (ST-820)				glgS	GC231_21260	4307791	4307991	Reverse	cell surface composition regulator GlgS
EH41 (ST-820)					GC231_21265	4308260	4308890	Forward	DUF1449 family protein
EH41 (ST-820)	4852175	4856198	4023		GC231_23955	4852071	4852886	Reverse	helix-turn-helix domain-containing protein
EH41 (ST-820)					GC231_23960	4853112	4854512	Forward	MFS transporter
EH41 (ST-820)					GC231_23965	4854523	4856502	Forward	glycoside hydrolase family 127 protein
EH41 (ST-820)	4907905	4914053	6148		GC231_24200	4907905	4909158	Reverse	ligase
EH41 (ST-820)					GC231_24205	4909204	4910187	Reverse	glycosyltransferase
EH41 (ST-820)					GC231_24210	4910272	4911297	Reverse	UDP-galactose--(galactosyl) LPS alpha1,2-galactosyltransferase
EH41 (ST-820)				rfaY	GC231_24215	4911323	4912015	Reverse	lipopolysaccharide core heptose(II) kinase RfaY
EH41 (ST-820)					GC231_24220	4912025	4913020	Reverse	lipopolysaccharide 1,2-glucosyltransferase
EH41 (ST-820)				waaO	GC231_24225	4913037	4914053	Reverse	lipopolysaccharide 3-alpha-galactosyltransferase
Reference	Island start	Island end	Length	Gene ID	Locus	Gene start	Gene end	Strand	Product
4 (ST-223)	590000	594598	4598	pyrL	GC226_02825	590000	590134	reverse	pyr operon leader peptide
4 (ST-223)					GC226_02830	590415	590810	reverse	RidA family protein
4 (ST-223)				bdcA	GC226_02835	590941	591654	reverse	SDR family oxidoreductase
4 (ST-223)					GC226_02840	591725	592318	forward	TetR family transcriptional regulator
4 (ST-223)					GC226_02845	592463	592915	forward	YhcH/YjgK/YiaL family protein
4 (ST-223)					GC226_02850	593038	594012	forward	DNA-binding protein
4 (ST-223)					GC226_02855	594028	594381	forward	hypothetical protein
4 (ST-223)					GC226_02860	594368	594598	forward	hypothetical protein
4 (ST-223)	609464	615933	6469		GC226_02930	609464	609649	forward	hypothetical protein
4 (ST-223)					GC226_02935	609666	610268	forward	restriction endonuclease subunit S
4 (ST-223)					GC226_02940	610261	611742	forward	N-6 DNA methylase
4 (ST-223)					GC226_02945	611788	612271	reverse	DUF45 domain-containing protein
4 (ST-223)					GC226_02950	612336	612518	forward	hypothetical protein
4 (ST-223)					GC226_02955	612991	614013	forward	hypothetical protein
4 (ST-223)					GC226_02960	614035	614577	forward	hypothetical protein
4 (ST-223)					GC226_02965	614597	614781	forward	integrase
4 (ST-223)					GC226_02970	614845	615933	reverse	hypothetical protein
4 (ST-223)	633033	639182	6149		GC226_03025	633033	633155	forward	HNH endonuclease
4 (ST-223)					GC226_03030	633163	634143	reverse	sialate O-acetylesterase
4 (ST-223)					GC226_03035	634208	635314	reverse	YjhT family mutarotase
4 (ST-223)				nanC	GC226_03040	635334	636050	reverse	N-acetylneuraminic acid outer membrane channel NanC
4 (ST-223)				fimB	GC226_03045	637506	638108	forward	type 1 fimbria regulatory protein FimB
4 (ST-223)				fimE	GC226_03050	638586	639182	forward	type 1 fimbria regulatory protein FimE
4 (ST-223)	887636	894165	6529		GC226_04190	887636	888910	reverse	fimbrial-like adhesin
4 (ST-223)					GC226_04195	888963	889559	reverse	fimbrial protein
4 (ST-223)				yadL	GC226_04200	889586	890188	reverse	fimbrial-like protein YadL
4 (ST-223)					GC226_04205	890203	890772	reverse	fimbrial protein
4 (ST-223)				htrE	GC226_04210	890789	893390	reverse	Yad fimbria usher protein HtrE
4 (ST-223)					GC226_04215	893425	894165	reverse	fimbrial chaperone
4 (ST-223)	972612	978774	6162	gloB	GC226_04585	972612	973367	reverse	hydroxyacylglutathione hydrolase
4 (ST-223)					GC226_04590	973401	974123	forward	methyltransferase domain-containing protein
4 (ST-223)				rnhA	GC226_04595	974120	974587	reverse	ribonuclease HI
4 (ST-223)				dnaQ	GC226_04600	974652	975383	forward	DNA polymerase III subunit epsilon
4 (ST-223)					GC226_04610	975923	976708	forward	aminopeptidase
4 (ST-223)					GC226_04615	976845	977324	reverse	hypothetical protein
4 (ST-223)					GC226_04620	977334	978248	reverse	hypothetical protein
4 (ST-223)				hcp	GC226_04625	978292	978774	reverse	type VI secretion system tube protein Hcp
4 (ST-223)	1043451	1047896	4445		GC226_04915	1043451	1044119	reverse	hypothetical protein
4 (ST-223)				ecpA	GC226_04920	1044177	1044764	reverse	common pilus major fimbrillin subunit EcpA
4 (ST-223)				ecpR	GC226_04925	1044839	1045381	reverse	ECP biosynthesis operon DNA-binding transcriptional regulator EcpR
4 (ST-223)					GC226_04930	1046204	1046431	forward	hypothetical protein
4 (ST-223)					GC226_04935	1046466	1046606	reverse	50S ribosomal protein L36
4 (ST-223)					GC226_04940	1046606	1046869	reverse	type B 50S ribosomal protein L31
4 (ST-223)					GC226_04945	1047232	1047333	reverse	hypothetical protein
4 (ST-223)					GC226_04950	1047807	1047896	reverse	oxidoreductase
4 (ST-223)	1052823	1057233	4410		GC226_04960	1052823	1053680	reverse	helix-turn-helix domain-containing protein
4 (ST-223)					GC226_04965	1053929	1054798	forward	aldo/keto reductase
4 (ST-223)				rclC	GC226_04970	1054958	1055551	reverse	reactive chlorine species resistance protein RclC
4 (ST-223)					GC226_04975	1055563	1055799	reverse	DUF1471 domain-containing protein
4 (ST-223)					GC226_04980	1055908	1057233	reverse	pyridine nucleotide-disulfide oxidoreductase
4 (ST-223)	1062703	1068691	5988		GC226_05010	1062779	1063972	reverse	autotransporter outer membrane beta-barrel domain-containing protein
4 (ST-223)					GC226_05015	1063994	1065076	reverse	adhesin
4 (ST-223)					GC226_05020	1065118	1065879	reverse	hypothetical protein
4 (ST-223)					GC226_05025	1066033	1066827	reverse	LuxR family transcriptional regulator
4 (ST-223)					GC226_05030	1067157	1067720	reverse	tyrosine-type recombinase/integrase
4 (ST-223)					GC226_05035	1067826	1068007	forward	hypothetical protein
4 (ST-223)	1063994	1068007	4013		GC226_05015	1063994	1065076	reverse	adhesin
4 (ST-223)					GC226_05020	1065118	1065879	reverse	hypothetical protein
4 (ST-223)					GC226_05025	1066033	1066827	reverse	LuxR family transcriptional regulator
4 (ST-223)					GC226_05030	1067157	1067720	reverse	tyrosine-type recombinase/integrase
4 (ST-223)					GC226_05035	1067826	1068007	forward	hypothetical protein
4 (ST-223)	1635550	1644624	9074		GC226_07775	1635550	1636276	reverse	IS1 family transposase
4 (ST-223)					GC226_07780	1636442	1637122	reverse	restriction endonuclease
4 (ST-223)					GC226_07785	1637715	1638971	forward	site-specific DNA-methyltransferase
4 (ST-223)					GC226_07790	1639233	1639874	forward	recombinase family protein
4 (ST-223)					GC226_07795	1640672	1641412	reverse	endonuclease
4 (ST-223)					GC226_07800	1641623	1642078	reverse	hypothetical protein
4 (ST-223)					GC226_07805	1642293	1642577	forward	helix-turn-helix domain-containing protein
4 (ST-223)					GC226_07810	1642662	1643060	reverse	hypothetical protein
4 (ST-223)					GC226_07815	1643125	1644624	reverse	recombinase family protein
4 (ST-223)					GC226_07780	1636442	1637122	reverse	restriction endonuclease
4 (ST-223)					GC226_07785	1637715	1638971	forward	site-specific DNA-methyltransferase
4 (ST-223)					GC226_07790	1639233	1639874	forward	recombinase family protein
4 (ST-223)					GC226_07795	1640672	1641412	reverse	endonuclease
4 (ST-223)					GC226_07800	1641623	1642078	reverse	hypothetical protein
4 (ST-223)					GC226_07805	1642293	1642577	forward	helix-turn-helix domain-containing protein
4 (ST-223)					GC226_07810	1642662	1643060	reverse	hypothetical protein
4 (ST-223)					GC226_07815	1643125	1644624	reverse	recombinase family protein
4 (ST-223)	1637338	1644182	6844		GC226_07785	1637715	1638971	forward	site-specific DNA-methyltransferase
4 (ST-223)					GC226_07790	1639233	1639874	forward	recombinase family protein
4 (ST-223)					GC226_07795	1640672	1641412	reverse	endonuclease
4 (ST-223)					GC226_07800	1641623	1642078	reverse	hypothetical protein
4 (ST-223)					GC226_07805	1642293	1642577	forward	helix-turn-helix domain-containing protein
4 (ST-223)					GC226_07810	1642662	1643060	reverse	hypothetical protein
4 (ST-223)					GC226_07815	1643125	1644624	reverse	recombinase family protein
4 (ST-223)	2481779	2486193	4414		GC226_12175	2481779	2481901	forward	hypothetical protein
4 (ST-223)					GC226_12180	2481867	2483024	reverse	anaerobic sulfatase maturase
4 (ST-223)					GC226_12185	2483076	2484758	reverse	sulfatase-like hydrolase/transferase
4 (ST-223)				ydeO	GC226_12190	2485160	2485921	reverse	acid stress response transcriptional regulator YdeO
4 (ST-223)				safA	GC226_12195	2485996	2486193	reverse	two-component system connector SafA
4 (ST-223)	2489054	2496050	6996		GC226_12205	2489054	2489968	reverse	fimbrial protein
4 (ST-223)					GC226_12210	2490027	2490530	reverse	type 1 fimbrial protein
4 (ST-223)					GC226_12215	2490543	2491073	reverse	fimbrial protein
4 (ST-223)					GC226_12220	2491087	2493738	reverse	fimbria/pilus outer membrane usher protein
4 (ST-223)					GC226_12225	2493780	2494490	reverse	fimbria/pilus periplasmic chaperone
4 (ST-223)					GC226_12230	2494851	2495414	reverse	fimbrial protein
4 (ST-223)					GC226_12235	2495466	2495537	reverse	fimbrial chaperone protein FimC
4 (ST-223)					GC226_12240	2495848	2496050	reverse	helix-turn-helix domain-containing protein
4 (ST-223)	2527725	2532437	4712		GC226_12375	2527725	2529397	reverse	carbohydrate porin
4 (ST-223)					GC226_12380	2529453	2529764	reverse	PTS lactose/cellobiose transporter subunit IIA
4 (ST-223)					GC226_12385	2529792	2531114	reverse	PTS sugar transporter subunit IIC
4 (ST-223)					GC226_12390	2531229	2531540	reverse	PTS sugar transporter subunit IIB
4 (ST-223)					GC226_12395	2531739	2532437	forward	UTRA domain-containing protein
4 (ST-223)	2922770	2934744	11974	zinT	GC226_14410	2922770	2923441	forward	metal-binding protein ZinT
4 (ST-223)					GC226_14415	2923784	2924314	forward	cytochrome B
4 (ST-223)				mtfA	GC226_14425	2925067	2925864	forward	DgsA anti-repressor MtfA
4 (ST-223)				yeeJ	GC226_14435	2926353	2933430	forward	inverse autotransporter adhesin YeeJ
4 (ST-223)					GC226_14440	2933692	2934744	reverse	lipopolysaccharide heptosyltransferase family protein
4 (ST-223)	2938274	2945882	7608		GC226_14455	2938274	2938990	forward	YebC/PmpR family DNA-binding transcriptional regulator
4 (ST-223)				yeeO	GC226_14465	2939618	2941261	reverse	toxic metabolite efflux MATE transporter YeeO
4 (ST-223)				cbl	GC226_14475	2941379	2942329	reverse	HTH-type transcriptional regulator Cbl
4 (ST-223)				nac	GC226_14480	2942431	2943348	reverse	nitrogen assimilation transcriptional regulator
4 (ST-223)				ldtA	GC226_14490	2943806	2944741	reverse	L,D-transpeptidase
4 (ST-223)				cobT	GC226_14495	2944803	2945882	reverse	nicotinate-nucleotide--dimethylbenzimidazole phosphoribosyltransferase
4 (ST-223)	2947485	2965019	17534		GC226_14510	2947313	2947750	reverse	cobalamin biosynthesis protein
4 (ST-223)				pocR	GC226_14515	2948232	2949146	reverse	regulatory protein PocR
4 (ST-223)				pduF	GC226_14520	2949348	2950157	reverse	propanediol diffusion facilitator PduF
4 (ST-223)				pduA	GC226_14525	2950669	2950953	forward	propanediol utilization microcompartment proteinPduA
4 (ST-223)				pduB	GC226_14530	2950950	2951762	forward	propanediol utilization microcompartment proteinPduB
4 (ST-223)				pduC	GC226_14535	2951781	2953445	forward	propanediol dehydratase large subunit PduC
4 (ST-223)					GC226_14540	2953455	2954123	forward	propanediol/glycerol family dehydratase medium subunit
4 (ST-223)				pduE	GC226_14545	2954138	2954656	forward	propanediol dehydratase small subunit PduE
4 (ST-223)					GC226_14550	2954666	2956498	forward	diol dehydratase reactivase subunit alpha
4 (ST-223)					GC226_14555	2956488	2956838	forward	propanediol dehydratase
4 (ST-223)				pduJ	GC226_14560	2956858	2957133	forward	propanediol utilization microcompartment proteinPduJ
4 (ST-223)					GC226_14565	2957157	2957579	forward	BMC domain-containing protein
4 (ST-223)				pduL	GC226_14570	2957582	2958214	forward	phosphate propanoyltransferase
4 (ST-223)				pduM	GC226_14575	2958211	2958702	forward	microcompartment protein PduM
4 (ST-223)					GC226_14580	2958706	2958981	forward	ethanolamine utilization protein EutN
4 (ST-223)				pduO	GC226_14585	2958993	2960000	forward	two-domain cob(I)yrinic acid a,c-diamide adenosyltransferase PduO
4 (ST-223)				pduP	GC226_14590	2959997	2961382	forward	CoA-acylating propionaldehyde dehydrogenase PduP
4 (ST-223)					GC226_14595	2961393	2962505	forward	iron-containing alcohol dehydrogenase
4 (ST-223)					GC226_14600	2962502	2963845	forward	electron transport complex protein RnfC
4 (ST-223)				pduT	GC226_14605	2963848	2964402	forward	propanediol utilization microcompartment proteinPduT
4 (ST-223)				pduU	GC226_14610	2964402	2964752	forward	propanediol utilization microcompartment proteinPduU
4 (ST-223)	2947485	2965019	17534	eutP	GC226_14615	2964757	2965200	forward	EutP/PduV family microcompartment system protein
4 (ST-223)				galE	GC226_14755	2988940	2989953	reverse	UDP-glucose 4-epimerase GalE
4 (ST-223)					GC226_14760	2989988	2991166	reverse	glycosyltransferase
4 (ST-223)					GC226_14765	2991166	2992299	reverse	glycosyltransferase
4 (ST-223)					GC226_14770	2992296	2992835	reverse	acyltransferase
4 (ST-223)					GC226_14775	2992832	2993884	reverse	glycosyltransferase
4 (ST-223)					GC226_14780	2993887	2995074	reverse	hypothetical protein
4 (ST-223)					GC226_14785	2995090	2996010	reverse	glycosyltransferase
4 (ST-223)				wzx	GC226_14790	2996012	2997433	reverse	O113 family O-antigen flippase
4 (ST-223)	3069865	3075700	5835	rcnB	GC226_15115	3069865	3070203	forward	Ni(II)/Co(II) efflux transporter accessory subunit RcnB
4 (ST-223)					GC226_15120	3070285	3071319	reverse	putative fimbrial-like adhesin protein
4 (ST-223)					GC226_15125	3071333	3073813	reverse	fimbria/pilus outer membrane usher protein
4 (ST-223)					GC226_15130	3073829	3074503	reverse	fimbria/pilus periplasmic chaperone
4 (ST-223)					GC226_15135	3074584	3075126	reverse	fimbrial protein
4 (ST-223)					GC226_15140	3075419	3075700	reverse	DUF2574 family protein
4 (ST-223)	3170028	3179989	9961		GC226_15535	3170244	3171485	forward	tyrosine-type recombinase/integrase
4 (ST-223)					GC226_15540	3171584	3171814	forward	hypothetical protein
4 (ST-223)					GC226_15545	3171982	3172188	forward	AlpA family phage regulatory protein
4 (ST-223)					GC226_15550	3172310	3172513	reverse	hypothetical protein
4 (ST-223)					GC226_15555	3173007	3173246	forward	hypothetical protein
4 (ST-223)					GC226_15560	3173249	3173428	reverse	hypothetical protein
4 (ST-223)					GC226_15565	3173621	3173821	forward	host cell division inhibitor Icd-like protein
4 (ST-223)					GC226_15570	3173811	3174041	forward	hypothetical protein
4 (ST-223)					GC226_15575	3174034	3174261	forward	hypothetical protein
4 (ST-223)					GC226_15580	3174267	3174566	forward	DUF4222 domain-containing protein
4 (ST-223)					GC226_15585	3174563	3175972	forward	AAA family ATPase
4 (ST-223)					GC226_15590	3176175	3176432	forward	hypothetical protein
4 (ST-223)					GC226_15595	3176422	3176694	forward	PerC family transcriptional regulator
4 (ST-223)					GC226_15600	3176852	3177085	forward	hypothetical protein
4 (ST-223)					GC226_15605	3177153	3177347	forward	hypothetical protein
4 (ST-223)					GC226_15610	3177344	3179233	forward	peptidase
4 (ST-223)					GC226_15615	3179319	3179600	forward	hypothetical protein
4 (ST-223)	3338587	3351602	13015	fadL	GC226_16325	3338587	3339927	forward	long-chain fatty acid transporter FadL
4 (ST-223)					GC226_16330	3340293	3341351	forward	hypothetical protein
4 (ST-223)				mlaA	GC226_16335	3341533	3342288	reverse	phospholipid-binding lipoprotein MlaA
4 (ST-223)					GC226_16340	3342582	3343514	forward	transporter
4 (ST-223)					GC226_16350	3343829	3345115	forward	DUF4102 domain-containing protein
4 (ST-223)					GC226_16355	3345108	3345830	forward	hypothetical protein
4 (ST-223)					GC226_16360	3346015	3346206	forward	AlpA family phage regulatory protein
4 (ST-223)					GC226_16365	3346255	3346446	forward	hypothetical protein
4 (ST-223)					GC226_16370	3346528	3346722	forward	DNA-binding protein
4 (ST-223)					GC226_16375	3346719	3347105	forward	hypothetical protein
4 (ST-223)					GC226_16380	3347579	3348226	forward	replication protein
4 (ST-223)					GC226_16385	3348898	3350310	reverse	hypothetical protein
4 (ST-223)					GC226_16390	3350497	3350673	reverse	hypothetical protein
4 (ST-223)					GC226_16395	3350976	3351602	forward	serine recombinase
4 (ST-223)	3343829	3354433	10604		GC226_16350	3343829	3345115	forward	DUF4102 domain-containing protein
4 (ST-223)					GC226_16355	3345108	3345830	forward	hypothetical protein
4 (ST-223)					GC226_16360	3346015	3346206	forward	AlpA family phage regulatory protein
4 (ST-223)					GC226_16365	3346255	3346446	forward	hypothetical protein
4 (ST-223)					GC226_16370	3346528	3346722	forward	DNA-binding protein
4 (ST-223)					GC226_16375	3346719	3347105	forward	hypothetical protein
4 (ST-223)					GC226_16380	3347579	3348226	forward	replication protein
4 (ST-223)					GC226_16385	3348898	3350310	reverse	hypothetical protein
4 (ST-223)					GC226_16390	3350497	3350673	reverse	hypothetical protein
4 (ST-223)					GC226_16395	3350976	3351602	forward	serine recombinase
4 (ST-223)					GC226_16400	3352200	3353447	reverse	MFS transporter
4 (ST-223)					GC226_16405	3353519	3354433	reverse	aminoimidazole riboside kinase
4 (ST-223)	3351714	3357317	5603		GC226_16400	3352200	3353447	reverse	MFS transporter
4 (ST-223)					GC226_16405	3353519	3354433	reverse	aminoimidazole riboside kinase
4 (ST-223)					GC226_16410	3354649	3356082	forward	sucrose-6-phosphate hydrolase
4 (ST-223)					GC226_16415	3356090	3357085	reverse	LacI family DNA-binding transcriptional regulator
4 (ST-223)					GC226_16420	3357316	3357534	forward	D-serine transporter DsdX
4 (ST-223)	3358988	3373677	14689	emrY	GC226_16430	3358988	3360526	reverse	multidrug efflux MFS transporter permease subunit EmrY
4 (ST-223)				emrK	GC226_16435	3360526	3361689	reverse	multidrug efflux MFS transporter periplasmic adaptor subunit EmrK
4 (ST-223)				evgA	GC226_16440	3362105	3362719	forward	acid-sensing system DNA-binding response regulator EvgA
4 (ST-223)				evgS	GC226_16445	3362724	3366317	forward	acid-sensing system histidine kinase EvgS
4 (ST-223)					GC226_16450	3366373	3367518	reverse	CoA:oxalate CoA-transferase
4 (ST-223)				yfdV	GC226_16455	3367592	3368536	reverse	transporter YfdV
4 (ST-223)					GC226_16460	3368606	3370300	reverse	oxalyl-CoA decarboxylase
4 (ST-223)					GC226_16465	3370354	3371604	reverse	formyl-CoA--oxalate CoA-transferase
4 (ST-223)					GC226_16470	3372117	3372749	reverse	YfdX family protein
4 (ST-223)				ypdI	GC226_16475	3373083	3373358	forward	colanic acid biosynthesis lipoprotein YpdI
4 (ST-223)					GC226_16480	3373435	3373677	reverse	DUF2545 family protein
4 (ST-223)	3632455	3639928	7473		GC226_17725	3632455	3632688	reverse	hypothetical protein
4 (ST-223)					GC226_17730	3633405	3637010	forward	hypothetical protein
4 (ST-223)					GC226_17735	3637049	3637795	forward	hypothetical protein
4 (ST-223)					GC226_17740	3637782	3637961	forward	hypothetical protein
4 (ST-223)					GC226_17745	3638229	3639110	reverse	hypothetical protein
4 (ST-223)					GC226_17750	3639224	3639463	forward	AlpA family phage regulatory protein
4 (ST-223)					GC226_17755	3639629	3639928	forward	ATP-binding cassette domain-containing protein
4 (ST-223)	3641180	3647525	6345		GC226_17765	3641180	3641602	reverse	hypothetical protein
4 (ST-223)					GC226_17770	3641667	3641786	reverse	ATPase
4 (ST-223)					GC226_17775	3641941	3642159	reverse	DNA invertase
4 (ST-223)					GC226_17780	3642514	3643887	reverse	hypothetical protein
4 (ST-223)					GC226_17790	3645273	3647525	forward	hypothetical protein
4 (ST-223)	3840962	3863852	22890		GC226_18740	3840962	3841594	forward	helix-turn-helix transcriptional regulator
4 (ST-223)					GC226_18745	3841927	3842736	forward	transcriptional regulator
4 (ST-223)					GC226_18750	3842729	3843211	forward	hypothetical protein
4 (ST-223)					GC226_18755	3843244	3843324	reverse	hypothetical protein
4 (ST-223)					GC226_18760	3843360	3843784	reverse	hypothetical protein
4 (ST-223)					GC226_18765	3843978	3844468	forward	hypothetical protein
4 (ST-223)					GC226_18770	3844693	3845184	forward	tetratricopeptide repeat protein
4 (ST-223)				ygeH	GC226_18775	3845518	3846894	forward	HilA family transcriptional regulator YgeH
4 (ST-223)					GC226_18780	3847062	3847280	forward	hypothetical protein
4 (ST-223)					GC226_18785	3847363	3847839	forward	transglycosylase SLT domain-containing protein
4 (ST-223)					GC226_18790	3847884	3848516	reverse	response regulator
4 (ST-223)					GC226_18795	3848737	3848946	reverse	hypothetical protein
4 (ST-223)					GC226_18800	3849032	3849220	forward	hypothetical protein
4 (ST-223)					GC226_18805	3849171	3849365	reverse	hypothetical protein
4 (ST-223)					GC226_18810	3849385	3849966	reverse	type III secretion apparatus protein OrgA/MxiK
4 (ST-223)					GC226_18815	3849982	3850716	reverse	EscJ/YscJ/HrcJ family type III secretion inner membrane ring protein
4 (ST-223)					GC226_18820	3850757	3851044	reverse	hypothetical protein
4 (ST-223)					GC226_18825	3851064	3851304	reverse	type III secretion system needle complex protein
4 (ST-223)					GC226_18830	3851318	3852031	reverse	enterotoxin
4 (ST-223)					GC226_18835	3852003	3852500	reverse	enterotoxin
4 (ST-223)					GC226_18840	3852758	3853189	forward	LuxR family transcriptional regulator
4 (ST-223)					GC226_18845	3853260	3853553	forward	invasion protein
4 (ST-223)					GC226_18850	3853614	3853976	reverse	flhB HrpN YscU SpaS family protein
4 (ST-223)					GC226_18855	3854003	3854734	reverse	flagellar biosynthesis protein FlhB
4 (ST-223)					GC226_18860	3854743	3855510	reverse	EscT/YscT/HrcT family type III secretion system export apparatus protein
4 (ST-223)					GC226_18865	3855512	3855772	reverse	EscS/YscS/HrcS family type III secretion system export apparatus protein
4 (ST-223)					GC226_18870	3855782	3856447	reverse	EscR/YscR/HrcR family type III secretion system export apparatus protein
4 (ST-223)					GC226_18875	3856437	3857009	reverse	YscQ/HrcQ family type III secretion apparatus protein
4 (ST-223)					GC226_18880	3857019	3857384	reverse	hypothetical protein
4 (ST-223)					GC226_18885	3857516	3859126	reverse	hypothetical protein
4 (ST-223)					GC226_18890	3859240	3859457	reverse	hypothetical protein
4 (ST-223)					GC226_18895	3860053	3860259	reverse	hypothetical protein
4 (ST-223)					GC226_18900	3860549	3860941	reverse	antitermination protein
4 (ST-223)					GC226_18905	3861152	3861374	reverse	hypothetical protein
4 (ST-223)					GC226_18910	3862354	3862740	forward	hypothetical protein
4 (ST-223)					GC226_18915	3863192	3863485	reverse	PerC family transcriptional regulator
4 (ST-223)					GC226_18920	3863505	3863852	reverse	prop effector
4 (ST-223)	3851253	3856147	4894		GC226_18825	3851064	3851304	reverse	type III secretion system needle complex protein
4 (ST-223)					GC226_18830	3851318	3852031	reverse	enterotoxin
4 (ST-223)					GC226_18835	3852003	3852500	reverse	enterotoxin
4 (ST-223)					GC226_18840	3852758	3853189	forward	LuxR family transcriptional regulator
4 (ST-223)					GC226_18845	3853260	3853553	forward	invasion protein
4 (ST-223)					GC226_18850	3853614	3853976	reverse	flhB HrpN YscU SpaS family protein
4 (ST-223)					GC226_18855	3854003	3854734	reverse	flagellar biosynthesis protein FlhB
4 (ST-223)					GC226_18860	3854743	3855510	reverse	EscT/YscT/HrcT family type III secretion system export apparatus protein
4 (ST-223)					GC226_18865	3855512	3855772	reverse	EscS/YscS/HrcS family type III secretion system export apparatus protein
4 (ST-223)					GC226_18870	3855782	3856447	reverse	EscR/YscR/HrcR family type III secretion system export apparatus protein
4 (ST-223)	4000028	4075004	74976		GC226_19585	4000028	4001212	forward	acetyl-CoA C-acyltransferase
4 (ST-223)					GC226_19590	4001622	4002278	reverse	IS66 family transposase
4 (ST-223)					GC226_19595	4002546	4002784	forward	hypothetical protein
4 (ST-223)					GC226_19600	4002973	4003278	reverse	hypothetical protein
4 (ST-223)					GC226_19605	4003367	4003546	forward	hypothetical protein
4 (ST-223)					GC226_19610	4003598	4003791	forward	hypothetical protein
4 (ST-223)					GC226_19615	4004592	4004928	reverse	hypothetical protein
4 (ST-223)					GC226_19620	4005146	4005394	reverse	hypothetical protein
4 (ST-223)					GC226_19625	4005588	4005803	reverse	hypothetical protein
4 (ST-223)					GC226_19630	4007136	4007318	reverse	hypothetical protein
4 (ST-223)				iha	GC226_19635	4007257	4009344	forward	bifunctional siderophore receptor/adhesin Iha
4 (ST-223)					GC226_19640	4009485	4009676	reverse	hypothetical protein
4 (ST-223)				btuB	GC226_19645	4009690	4011534	reverse	TonB-dependent vitamin B12 receptor BtuB
4 (ST-223)					GC226_19650	4011987	4012247	reverse	transposase
4 (ST-223)					GC226_19655	4012435	4012692	reverse	hypothetical protein
4 (ST-223)					GC226_19660	4012761	4014458	reverse	sulfatase-like hydrolase/transferase
4 (ST-223)					GC226_19665	4014553	4015689	reverse	porin
4 (ST-223)					GC226_19670	4016365	4016573	forward	IS66 family insertion sequence element accessoryprotein TnpB
4 (ST-223)				tnpB	GC226_19675	4016560	4016872	forward	IS66 family insertion sequence element accessoryprotein TnpB
4 (ST-223)					GC226_19680	4017463	4017604	forward	IS481 family transposase
4 (ST-223)					GC226_19685	4017826	4018563	forward	AraC family transcriptional regulator
4 (ST-223)					GC226_19690	4019462	4023556	forward	autotransporter outer membrane beta-barrel domain-containing protein
4 (ST-223)					GC226_19695	4023861	4024052	forward	hypothetical protein
4 (ST-223)					GC226_19700	4024063	4024428	forward	hypothetical protein
4 (ST-223)					GC226_19705	4024438	4024629	forward	hypothetical protein
4 (ST-223)					GC226_19710	4024663	4024872	forward	flagellin biosynthesis protein FlgM
4 (ST-223)					GC226_19715	4024899	4025258	reverse	transposase
4 (ST-223)					GC226_19720	4025370	4026014	reverse	hypothetical protein
4 (ST-223)					GC226_19725	4026035	4026304	reverse	PerC family transcriptional regulator
4 (ST-223)					GC226_19730	4026383	4027021	reverse	transcriptional regulator
4 (ST-223)					GC226_19735	4027006	4028238	reverse	DUF3440 domain-containing protein
4 (ST-223)					GC226_19740	4028738	4030906	reverse	DUF2726 domain-containing protein
4 (ST-223)					GC226_19745	4031660	4032485	reverse	type VI secretion protein ImpA
4 (ST-223)					GC226_19750	4032540	4032844	reverse	hypothetical protein
4 (ST-223)					GC226_19755	4032910	4034655	reverse	AAA family ATPase
4 (ST-223)					GC226_19760	4034833	4035381	reverse	Ail/Lom family outer membrane beta-barrel protein
4 (ST-223)					GC226_19765	4035486	4035666	reverse	hypothetical protein
4 (ST-223)					GC226_19770	4035951	4036265	reverse	hypothetical protein
4 (ST-223)					GC226_19775	4036370	4036606	reverse	hypothetical protein
4 (ST-223)					GC226_19780	4036593	4045724	reverse	filamentous hemagglutinin N-terminal domain-containing protein
4 (ST-223)					GC226_19785	4045740	4046267	reverse	toxin-activating lysine-acyltransferase
4 (ST-223)					GC226_19790	4046277	4047929	reverse	ShlB/FhaC/HecB family hemolysin secretion/activation protein
4 (ST-223)					GC226_19795	4048606	4048797	forward	DUF4222 domain-containing protein
4 (ST-223)					GC226_19800	4048850	4049083	reverse	hypothetical protein
4 (ST-223)					GC226_19805	4049179	4049802	reverse	DNA-binding protein
4 (ST-223)					GC226_19810	4049891	4050388	reverse	hypothetical protein
4 (ST-223)					GC226_19815	4050738	4051145	reverse	inovirus Gp2 family protein
4 (ST-223)					GC226_19820	4051183	4051341	forward	IS481 family transposase
4 (ST-223)					GC226_19825	4051326	4051523	reverse	inovirus Gp2 family protein
4 (ST-223)					GC226_19830	4051607	4052763	forward	IS3 family transposase
4 (ST-223)					GC226_19835	4053037	4053462	reverse	hypothetical protein
4 (ST-223)					GC226_19840	4053459	4053842	reverse	hypothetical protein
4 (ST-223)					GC226_19845	4054103	4054672	reverse	inovirus Gp2 family protein
4 (ST-223)					GC226_19850	4054876	4055073	forward	hypothetical protein
4 (ST-223)				hha	GC226_19855	4055419	4055617	reverse	hemolysin expression modulator Hha
4 (ST-223)					GC226_19860	4056248	4056526	forward	AlpA family phage regulatory protein
4 (ST-223)					GC226_19865	4056607	4056897	forward	malate transporter
4 (ST-223)					GC226_19870	4056934	4058147	forward	IS3 family transposase
4 (ST-223)					GC226_19875	4058168	4058476	forward	hypothetical protein
4 (ST-223)					GC226_19880	4058382	4058582	reverse	hypothetical protein
4 (ST-223)					GC226_19885	4058513	4058698	forward	hypothetical protein
4 (ST-223)					GC226_19890	4058798	4060282	reverse	DUF3987 domain-containing protein
4 (ST-223)					GC226_19895	4061510	4062382	forward	GTPase family protein
4 (ST-223)				ag43	GC226_19900	4062710	4065829	forward	autotransporter adhesin Ag43
4 (ST-223)					GC226_19905	4065950	4068466	forward	hypothetical protein
4 (ST-223)					GC226_19910	4068542	4068997	forward	hypothetical protein
4 (ST-223)					GC226_19915	4069076	4069309	forward	DUF905 domain-containing protein
4 (ST-223)					GC226_19920	4069254	4069388	forward	cytoplasmic protein
4 (ST-223)					GC226_19925	4069409	4070227	forward	DUF932 domain-containing protein
4 (ST-223)					GC226_19930	4070282	4070767	forward	antirestriction protein
4 (ST-223)				radC	GC226_19935	4070783	4071259	forward	DNA repair protein RadC
4 (ST-223)					GC226_19940	4071322	4071543	forward	DUF987 family protein
4 (ST-223)					GC226_19945	4071706	4072080	forward	type IV toxin-antitoxin system YeeU family antitoxin
4 (ST-223)					GC226_19950	4072127	4072504	forward	toxin
4 (ST-223)					GC226_19955	4072501	4072989	forward	hypothetical protein
4 (ST-223)					GC226_19960	4073001	4073198	forward	DUF957 domain-containing protein
4 (ST-223)					GC226_19965	4073283	4074125	forward	DUF4942 domain-containing protein
4 (ST-223)					GC226_19970	4074468	4075004	reverse	type II secretion system protein
4 (ST-223)	4001735	4028839	27104		GC226_19590	4001622	4002278	reverse	IS66 family transposase
4 (ST-223)					GC226_19595	4002546	4002784	forward	hypothetical protein
4 (ST-223)					GC226_19600	4002973	4003278	reverse	hypothetical protein
4 (ST-223)					GC226_19605	4003367	4003546	forward	hypothetical protein
4 (ST-223)					GC226_19610	4003598	4003791	forward	hypothetical protein
4 (ST-223)					GC226_19615	4004592	4004928	reverse	hypothetical protein
4 (ST-223)					GC226_19620	4005146	4005394	reverse	hypothetical protein
4 (ST-223)					GC226_19625	4005588	4005803	reverse	hypothetical protein
4 (ST-223)					GC226_19630	4007136	4007318	reverse	hypothetical protein
4 (ST-223)				iha	GC226_19635	4007257	4009344	forward	bifunctional siderophore receptor/adhesin Iha
4 (ST-223)					GC226_19640	4009485	4009676	reverse	hypothetical protein
4 (ST-223)				btuB	GC226_19645	4009690	4011534	reverse	TonB-dependent vitamin B12 receptor BtuB
4 (ST-223)					GC226_19650	4011987	4012247	reverse	transposase
4 (ST-223)					GC226_19655	4012435	4012692	reverse	hypothetical protein
4 (ST-223)					GC226_19660	4012761	4014458	reverse	sulfatase-like hydrolase/transferase
4 (ST-223)					GC226_19665	4014553	4015689	reverse	porin
4 (ST-223)					GC226_19670	4016365	4016573	forward	IS66 family insertion sequence element accessoryprotein TnpB
4 (ST-223)				tnpB	GC226_19675	4016560	4016872	forward	IS66 family insertion sequence element accessoryprotein TnpB
4 (ST-223)					GC226_19680	4017463	4017604	forward	IS481 family transposase
4 (ST-223)					GC226_19685	4017826	4018563	forward	AraC family transcriptional regulator
4 (ST-223)					GC226_19690	4019462	4023556	forward	autotransporter outer membrane beta-barrel domain-containing protein
4 (ST-223)					GC226_19695	4023861	4024052	forward	hypothetical protein
4 (ST-223)					GC226_19700	4024063	4024428	forward	hypothetical protein
4 (ST-223)					GC226_19705	4024438	4024629	forward	hypothetical protein
4 (ST-223)					GC226_19710	4024663	4024872	forward	flagellin biosynthesis protein FlgM
4 (ST-223)					GC226_19715	4024899	4025258	reverse	transposase
4 (ST-223)					GC226_19720	4025370	4026014	reverse	hypothetical protein
4 (ST-223)					GC226_19725	4026035	4026304	reverse	PerC family transcriptional regulator
4 (ST-223)					GC226_19730	4026383	4027021	reverse	transcriptional regulator
4 (ST-223)					GC226_19735	4027006	4028238	reverse	DUF3440 domain-containing protein
4 (ST-223)					GC226_19740	4028738	4030906	reverse	DUF2726 domain-containing protein
4 (ST-223)	4002546	4007318	4772		GC226_19595	4002546	4002784	forward	hypothetical protein
4 (ST-223)					GC226_19600	4002973	4003278	reverse	hypothetical protein
4 (ST-223)					GC226_19605	4003367	4003546	forward	hypothetical protein
4 (ST-223)					GC226_19610	4003598	4003791	forward	hypothetical protein
4 (ST-223)					GC226_19615	4004592	4004928	reverse	hypothetical protein
4 (ST-223)					GC226_19620	4005146	4005394	reverse	hypothetical protein
4 (ST-223)					GC226_19625	4005588	4005803	reverse	hypothetical protein
4 (ST-223)					GC226_19630	4007136	4007318	reverse	hypothetical protein
4 (ST-223)				iha	GC226_19635	4007257	4009344	forward	bifunctional siderophore receptor/adhesin Iha
4 (ST-223)	4009690	4030906	21216	btuB	GC226_19645	4009690	4011534	reverse	TonB-dependent vitamin B12 receptor BtuB
4 (ST-223)					GC226_19650	4011987	4012247	reverse	transposase
4 (ST-223)					GC226_19655	4012435	4012692	reverse	hypothetical protein
4 (ST-223)					GC226_19660	4012761	4014458	reverse	sulfatase-like hydrolase/transferase
4 (ST-223)					GC226_19665	4014553	4015689	reverse	porin
4 (ST-223)					GC226_19670	4016365	4016573	forward	IS66 family insertion sequence element accessoryprotein TnpB
4 (ST-223)				tnpB	GC226_19675	4016560	4016872	forward	IS66 family insertion sequence element accessoryprotein TnpB
4 (ST-223)					GC226_19680	4017463	4017604	forward	IS481 family transposase
4 (ST-223)					GC226_19685	4017826	4018563	forward	AraC family transcriptional regulator
4 (ST-223)					GC226_19690	4019462	4023556	forward	autotransporter outer membrane beta-barrel domain-containing protein
4 (ST-223)					GC226_19695	4023861	4024052	forward	hypothetical protein
4 (ST-223)					GC226_19700	4024063	4024428	forward	hypothetical protein
4 (ST-223)					GC226_19705	4024438	4024629	forward	hypothetical protein
4 (ST-223)					GC226_19710	4024663	4024872	forward	flagellin biosynthesis protein FlgM
4 (ST-223)					GC226_19715	4024899	4025258	reverse	transposase
4 (ST-223)					GC226_19720	4025370	4026014	reverse	hypothetical protein
4 (ST-223)					GC226_19725	4026035	4026304	reverse	PerC family transcriptional regulator
4 (ST-223)					GC226_19730	4026383	4027021	reverse	transcriptional regulator
4 (ST-223)					GC226_19735	4027006	4028238	reverse	DUF3440 domain-containing protein
4 (ST-223)					GC226_19740	4028738	4030906	reverse	DUF2726 domain-containing protein
4 (ST-223)	4032437	4037870	5433		GC226_19745	4031660	4032485	reverse	type VI secretion protein ImpA
4 (ST-223)					GC226_19750	4032540	4032844	reverse	hypothetical protein
4 (ST-223)					GC226_19755	4032910	4034655	reverse	AAA family ATPase
4 (ST-223)					GC226_19760	4034833	4035381	reverse	Ail/Lom family outer membrane beta-barrel protein
4 (ST-223)					GC226_19765	4035486	4035666	reverse	hypothetical protein
4 (ST-223)					GC226_19770	4035951	4036265	reverse	hypothetical protein
4 (ST-223)					GC226_19775	4036370	4036606	reverse	hypothetical protein
4 (ST-223)					GC226_19780	4036593	4045724	reverse	filamentous hemagglutinin N-terminal domain-containing protein
4 (ST-223)	4047421	4051542	4121		GC226_19790	4046277	4047929	reverse	ShlB/FhaC/HecB family hemolysin secretion/activation protein
4 (ST-223)					GC226_19795	4048606	4048797	forward	DUF4222 domain-containing protein
4 (ST-223)					GC226_19800	4048850	4049083	reverse	hypothetical protein
4 (ST-223)					GC226_19805	4049179	4049802	reverse	DNA-binding protein
4 (ST-223)					GC226_19810	4049891	4050388	reverse	hypothetical protein
4 (ST-223)					GC226_19815	4050738	4051145	reverse	inovirus Gp2 family protein
4 (ST-223)					GC226_19820	4051183	4051341	forward	IS481 family transposase
4 (ST-223)					GC226_19825	4051326	4051523	reverse	inovirus Gp2 family protein
4 (ST-223)	4151600	4159844	8244		GC226_20330	4151600	4152931	reverse	MFS transporter
4 (ST-223)					GC226_20335	4153002	4153199	reverse	hypothetical protein
4 (ST-223)					GC226_20340	4153218	4153970	forward	UTRA domain-containing protein
4 (ST-223)					GC226_20345	4153984	4155060	forward	ADP-ribosylglycohydrolase
4 (ST-223)					GC226_20350	4155060	4156058	forward	SIS domain-containing protein
4 (ST-223)					GC226_20355	4156063	4156977	forward	carbohydrate kinase family protein
4 (ST-223)					GC226_20360	4157007	4158131	forward	esterase-like activity of phytase family protein
4 (ST-223)					GC226_20365	4158266	4158961	forward	porin
4 (ST-223)					GC226_20370	4158975	4159844	forward	DUF2608 domain-containing protein
4 (ST-223)	4172408	4177884	5476		GC226_20440	4172408	4174912	forward	fimbria/pilus outer membrane usher protein
4 (ST-223)					GC226_20445	4174928	4175677	forward	fimbria/pilus periplasmic chaperone
4 (ST-223)					GC226_20450	4175679	4176743	forward	fimbrial protein
4 (ST-223)				glgS	GC226_20455	4176786	4176986	reverse	cell surface composition regulator GlgS
4 (ST-223)					GC226_20460	4177255	4177884	forward	DUF1449 family protein
4 (ST-223)	4719585	4723608	4023		GC226_23150	4719481	4720296	reverse	helix-turn-helix domain-containing protein
4 (ST-223)					GC226_23155	4720522	4721922	forward	MFS transporter
4 (ST-223)					GC226_23160	4721933	4723912	forward	glycoside hydrolase family 127 protein
4 (ST-223)	4775315	4781463	6148		GC226_23395	4775315	4776568	reverse	ligase
4 (ST-223)					GC226_23400	4776614	4777597	reverse	glycosyltransferase
4 (ST-223)					GC226_23405	4777682	4778707	reverse	UDP-galactose--(galactosyl) LPS alpha1,2-galactosyltransferase
4 (ST-223)				rfaY	GC226_23410	4778733	4779425	reverse	lipopolysaccharide core heptose(II) kinase RfaY
4 (ST-223)					GC226_23415	4779435	4780430	reverse	lipopolysaccharide 1,2-glucosyltransferase
4 (ST-223)				waaO	GC226_23420	4780447	4781463	reverse	lipopolysaccharide 3-alpha-galactosyltransferase

## Sheet: Table S4-1 O113H21 plasmids
Supplemental Table 4. Plasmids and replicons
Strain	ST	Plasmid replicon sequences	Location (contig number for draft genomes)
EH53	820	IncFIB(AP001918), IncB/O/K/Z	c26, c25
EH71	820	Col156, IncFIB(AP001918), IncB/O/K/Z	c46, c26, c35 and c44
EH41 (CP045214)	820	IncFIB(AP001918), Col156, IncB/O/K/Z	Closed genome/plasmids
53	820	IncFIB(AP001918), IncB/O/K/Z	c24, c23
98NK2	820	IncFIB(AP001918), IncB/O/K/Z	c26, c25
97027695	820	IncB/O/K/Z, IncFIB(AP001918), Col156	c11, c11, c48
16	820	Col(MG828), IncFIB(AP001918), Col156, IncB/O/K/Z	c58, c28, c46, c26
99008358	820	IncB/O/K/Z, IncFIB(AP001918)	c29, c24
6182-50	223	No plasmids/replicons found	N/A
2014C-4135	223	IncFIB(AP001918), IncFII(pCoo)	Closed genome
TW02918	223	ColRNAI, IncFIB(AP001918), IncB/O/K/Z	c64, c45, c39
MDP9-27	223	IncFIB(AP001918), ColRNAI, Col156, IncB/O/K/Z	c31, c45, c46, c25
RM10940	223	ColRNAI, IncFIB(AP001918), Col156	c73, c59, c71 and c48
RM7807	223v3	Col156, IncB/O/K/Z, ColRNAI, IncFIB(AP001918)	c91, c56, c88, c62
RM7788	223v3	IncB/O/K/Z, ColRNAI, IncFIB(AP001918), Col156	c52, c93, c65, c96
RM7806	223v3	IncB/O/K/Z, IncFIB(AP001918), Col156, ColRNAI	c2, c2, c4, c3
RM10466	223	IncFIB(AP001918) and IncB/O/K/Z, IncFII(pHN7A8)	Closed genome/plasmids
34	223	pEC4115, IncB/O/K/Z, ColRNAI, IncFIB(AP001918)	c29, c25, c40, c30
07-4224	223	IncB/O/K/Z, IncFIB(AP001918)	c28, c36
24	223	IncB/O/K/Z, IncFIB(AP001918), ColRNAI	c26, c30, c53
CL-3	223	IncB/O/K/Z, Col440I, ColRNAI, IncFIB(AP001918), Col156	c17, c37 and c65 and c29, c61, c152, c16
TW01391	223	IncB/O/K/Z, ColRNAI, IncFIB(AP001918)	c24, c50, c32
38	223	IncFIB(AP001918), IncB/O/K/Z, Col156	c29, c23, c48
MDP12-47	223v3	Col156, IncB/O/K/Z, ColRNAI, IncFIB(AP001918)	c52, c25, c47, c35
MDP10-35	223	ColRNAI, Col156, IncB/O/K/Z, IncFIB(AP001918)	c48, c50, c24, c29
RM9245	223	IncB/O/K/Z, IncI2, ColRNAI , IncFIB(AP001918)	c116 and c94 and c122, c90, c142, c95
RM9246	223	IncFIB(AP001918), IncI2, IncB/O/K/Z, ColRNAI, IncB/O/K/Z	c84, c74, c80 and c111, c110, c113
RM9244	223	IncFIB(AP001918), IncI2, IncB/O/K/Z, ColRNAI	c62, c53, c59 and c87 and c91, c102
00-3076	223	IncFIB(AP001918), IncB/O/K/Z	Closed genome
MDP12-35	223	ColRNAI, Col156, IncB/O/K/Z, IncFIB(AP001918)	c64, c46, c26, c32
10	234	IncB/O/K/Z, IncFIB(AP001918), ColRNAI	c22, c29, c38
TS18/08	223	IncFIB(AP001918), IncB/O/K/Z	c38, c29
55	223v3	IncFIB(AP001918), IncB/O/K/Z, Col156	c35, c30, c51
4	223	IncFIB(AP001918), IncB/O/K/Z, Col440I, IncFII (pSE11)	Closed genome
2013C-3181	846	No plasmids/replicons found	Closed genome - no plasmids detected
The following plasmid replicon types were identified in closed and draft genomes using PlasmidFinder [1, 2]: IncFIB (AP001918), Col156, IncB/O/K/Z, pEC4115, ColRNAI, Col440I, IncFII (pSE11), IncI2, Col(MG828), IncFII (pCoo), and IncFII (pHN7A8). The most abundant replicon was IncFIB of the lineage-specific pO113 plasmid, present in all but the two ST-223 strains, 6182-50 and 2013C-3181, which do …
Supplementary References
[1] Carattoli A, Zankari E, Garcia-Fernandez A, Voldby Larsen M, Lund O et al. In silico detection and typing of plasmids using PlasmidFinder and plasmid multilocus sequence typing. Antimicrob Agents Chemother 2014;58(7):3895-3903.
[2] Villa L, Garcia-Fernandez A, Fortini D, Carattoli A. Replicon sequence typing of IncF plasmids carrying virulence and resistance determinants. J Antimicrob Chemother 2010;65(12):2518-2529.
[3] Johnson TJ, Nolan LK. Pathogenomics of the virulence plasmids of Escherichia coli. Microbiol Mol Biol Rev 2009;73(4):750-774.
[4] Lorenz SC, Monday SR, Hoffmann M, Fischer M, Kase JA. Plasmids from Shiga Toxin-Producing Escherichia coli Strains with Rare Enterohemolysin Gene (ehxA) Subtypes Reveal Pathogenicity Potential and Display a Novel Evolutionary Path. Appl Environ Microbiol 2016;82(21):6367-6377.
[5] Altschul SF, Gish W, Miller W, Myers EW, Lipman DJ. Basic local alignment search tool. J Mol Biol 1990;215(3):403-410.
[6] Patel PN, Lindsey RL, Garcia-Toledo L, Rowe LA, Batra D et al. High-Quality Whole-Genome Sequences for 77 Shiga Toxin-Producing Escherichia coli Strains Generated with PacBio Sequencing. Genome Announc 2018;6(19).

[truncated: 5 more sheets: Table S4-2 EH41 vs 4 plasmids, Table S5 cgSNPs, Table S6 SNP Genotypes, Table S7 Stats of SNPs, Table S8 Stx-subtypes and VF]
